# Supplementary material for: On local scouring downstream small water structures
Source: PeerJ. 2020 Oct 30;8:e10282. doi: 10.7717/peerj.10282 (PMC7605227; doi:10.7717/peerj.10282)
Supplement: Supplemental Information 1 — Basic, measured in laboratory, hydraulic, geometry and granulometric parameters, which determined which further analyses were performed. [file peerj-08-10282-s001.xlsx]

## Sheet: database
			g=	9.81			yr=	25997			N/m3		yw=	9810	N/m3		d95=	1.2	mm	d50=	0.91	mm		0.129748	289.006
												k1=	2.5					0.0012	m		0.00091	m			17167.5
											Rossinski
		Wariant II
		Numer serii pomiarowej	Q	h0		v	hmax	Hmax	Lr	L1	k	q	vn1	Hmax	error
			[m3/s]	[m]		[m/s]	[m]	[m]	[m]	[m]	[-]	[m3s-1m-1]	[ms-1]	[m]	[%]
		1	0.02	0.1	live bed	0.344828	0.02	0.12	0.78	0.1	2.5	0.0344828	0.501514	0.268559	123.799	114.544
		2	0.025	0.1	live bed	0.431034	0.0323	0.1323	1.6	0.2	2.5	0.0431034	0.501514	0.323443	144.477
		3	0.025	0.12	live bed	0.359195	0.022	0.142	1.2	0.2	2.5	0.0431034	0.501514	0.323443	127.777
		4	0.03	0.1	live bed	0.517241	0.04	0.14	1.8	0.2	2.5	0.0517241	0.501514	0.376515	168.939
		5	0.03	0.15	live bed	0.344828	0.0457	0.1957	1.7	0.2	2.5	0.0517241	0.501514	0.376515	92.3937
		6	0.035	0.12	live bed	0.502874	0.052	0.172	1.8	0.3	2.5	0.0603448	0.501514	0.428125	148.91
		7	0.035	0.15	live bed	0.402299	0.0274	0.1774	1.4	0.15	2.5	0.0603448	0.501514	0.428125	141.333
		8	0.04	0.1	live bed	0.689655	0.085	0.185	3.1	0.4	2.5	0.0689655	0.501514	0.478517	158.658
		9	0.04	0.12	live bed	0.574713	0.077	0.197	2.7	0.45	2.5	0.0689655	0.501514	0.478517	142.902
		10	0.04	0.15	live bed	0.45977	0.0304	0.1804	2	0.25	2.5	0.0689655	0.501514	0.478517	165.253
		11	0.04	0.2	live bed	0.344828	0.015	0.215	1	0.25	2.5	0.0689655	0.501514	0.478517	122.566
		12	0.043	0.12	live bed	0.617816	0.0832	0.2032	3	0.4	2.5	0.0741379	0.501514	0.508243	150.119
		13	0.045	0.15	live bed	0.517241	0.03	0.18	1.91	0.3	2.5	0.0775862	0.501514	0.527867	193.259
		Wariant III
		Numer serii pomiarowej	Q	h0		v	hmax	Hmax	Lr	L1	k	q	vn1	Hmax	error
			[m3/s]	[m]		[m/s]	[m]	[m]	[m]	[m]	[-]	[m3s-1m-1]	[ms-1]	[m]	[%]
		1	0.02	0.1	live bed	0.344828	0.0613	0.1613	1.35	0.3	2.5	0.0344828	0.501514	0.268559	66.4963
		2	0.025	0.1	live bed	0.431034	0.0872	0.1872	2.6	0.35	2.5	0.0431034	0.501514	0.323443	72.7792
		3	0.025	0.12	live bed	0.359195	0.0592	0.1792	1.12	0.2	2.5	0.0431034	0.501514	0.323443	80.4926
		4	0.03	0.1	live bed	0.517241	0.0843	0.1843	2.31	0.35	2.5	0.0517241	0.501514	0.376515	104.294
		5	0.03	0.15	live bed	0.344828	0.027	0.177	0.53	0.1	2.5	0.0517241	0.501514	0.376515	112.72
		6	0.035	0.12	live bed	0.502874	0.0809	0.2009	2.44	0.45	2.5	0.0603448	0.501514	0.428125	113.104
		7	0.035	0.15	live bed	0.402299	0.0472	0.1972	1.68	0.2	2.5	0.0603448	0.501514	0.428125	117.102							k [-]	δ [%]
		8	0.04	0.1	live bed	0.689655	0.087	0.187	2.03	0.35	2.5	0.0689655	0.501514	0.478517	155.891							0	100
		9	0.04	0.12	live bed	0.574713	0.0826	0.2026	2.29	0.35	2.5	0.0689655	0.501514	0.478517	136.188							0.1	91.4
		10	0.04	0.15	live bed	0.45977	0.0516	0.2016	1.86	0.2	2.5	0.0689655	0.501514	0.478517	137.36							0.2	82.2
		11	0.04	0.2	live bed	0.344828	0.0142	0.2142	0.28	0.1	2.5	0.0689655	0.501514	0.478517	123.397							0.3	74.3
		12	0.043	0.12	live bed	0.617816	0.0868	0.2068	2.38	0.4	2.5	0.0741379	0.501514	0.508243	145.765							0.4	65.7
		13	0.045	0.15	live bed	0.517241	0.0235	0.1735	1.8	0.3	2.5	0.0775862	0.501514	0.527867	204.246							0.5	57.1
																						0.6	48.5
		Variant IV																				0.7	39.9
		Numer serii pomiarowej	Q	h0		v	hmax	Hmax	Lr	L1	k	q	vn1	Hmax	error							0.8	31.3
			[m3/s]	[m]		[m/s]	[m]	[m]	[m]	[m]	[-]	[m3s-1m-1]	[ms-1]	[m]	[%]							0.9	23.3
		2	0.025	0.125	live bed	0.344828	0.0201	0.1451	2.1		2.5	0.0431034	0.501514	0.323443	122.91							1	16.3
		3	0.02	0.05	live bed	0.689655	0.0911	0.1411	2.1		2.5	0.0344828	0.501514	0.268559	90.3321							1.1	13.4
		5	0.023	0.1	live bed	0.396552	0.0532	0.1532	2.2		2.5	0.0396552	0.501514	0.301731	96.9526							1.2	13		1.2	0	0	13
		8	0.03	0.08	live bed	0.646552	0.0821	0.1621	2.18		2.5	0.0517241	0.501514	0.376515	132.273							1.3	16.8		1.2	13	1.2	13
		9	0.025	0.05	live bed	0.862069	0.102	0.152	2.01		2.5	0.0431034	0.501514	0.323443	112.791							1.4	22.9
		10	0.03	0.11	live bed	0.470219	0.0672	0.1772	2.18		2.5	0.0517241	0.501514	0.376515	112.48							1.5	30.1
		11	0.028	0.11	live bed	0.438871	0.0511	0.1611	2.2		2.5	0.0482759	0.501514	0.355478	120.657							1.6	38.1
		12	0.026	0.1	live bed	0.448276	0.063	0.163	2.2		2.5	0.0448276	0.501514	0.334189	105.024							1.7	46.3
		13	0.029	0.08	live bed	0.625	0.0772	0.1572	2.2		2.5	0.05	0.501514	0.366026	132.841							1.8	54.6
																						1.9	63.1
		Wariant V																				2	71.6
		Numer serii pomiarowej	Q	h0		v	hmax	Hmax	Lr	L1	k	q	vn1	Hmax	error							2.1	80.2
			[m3/s]	[m]		[m/s]	[m]	[m]	[m]	[m]	[-]	[m3s-1m-1]	[ms-1]	[m]	[%]							2.2	88.8
		3	0.02	0.05	live bed	0.689655	0.07	0.12	2.2	0.8	2.5	0.0344828	0.501514	0.268559	123.799							2.3	97.4
		5	0.023	0.1	live bed	0.396552	0.0543	0.1543	2.2	0.56	2.5	0.0396552	0.501514	0.301731	95.5486							2.4	106
		8	0.03	0.08	live bed	0.646552	0.0987	0.1787	2.2	0.61	2.5	0.0517241	0.501514	0.376515	110.696
		9	0.025	0.05	live bed	0.862069	0.102	0.152	2.2	0.61	2.5	0.0431034	0.501514	0.323443	112.791
		10	0.03	0.11	live bed	0.470219	0.087	0.197	2.2	0.79	2.5	0.0517241	0.501514	0.376515	91.1241
		11	0.028	0.11	live bed	0.438871	0.1	0.21	2.2	0.27	2.5	0.0482759	0.501514	0.355478	69.2751
		12	0.026	0.1	live bed	0.448276	0.1334	0.2334	2.2	0.79	2.5	0.0448276	0.501514	0.334189	43.1828
		13	0.029	0.08	live bed	0.625	0.15	0.23	2.2	0.62	2.5	0.05	0.501514	0.366026	59.1419
		17	0.024	0.08	live bed	0.517241	0.0997	0.1797	1.77	0.31	2.5	0.0413793	0.501514	0.312625	73.9704
		20	0.029	0.1	live bed	0.5	0.1746	0.2746	2.2	0.58	2.5	0.05	0.501514	0.366026	33.2944
		24	0.01276	0.06	live bed	0.366667	0.022	0.082	1		2.5	0.022	0.501514	0.184667	125.204
		25	0.013369	0.055	live bed	0.419091	0.0321	0.0871	1.1		2.5	0.02305	0.501514	0.191983	120.417
		26	0.013891	0.06	live bed	0.399167	0.043	0.103	1.5		2.5	0.02395	0.501514	0.19821	92.4368
		27	0.02088	0.06	live bed	0.6	0.0673	0.1273	1.98		2.5	0.036	0.501514	0.27837	118.673
		28	0.02233	0.09	live bed	0.427778	0.0443	0.1343	1		2.5	0.0385	0.501514	0.294389	119.202
		29	0.02175	0.07	live bed	0.535714	0.0873	0.1573	2.2		2.5	0.0375	0.501514	0.288003	83.0914
		30	0.02697	0.07	live bed	0.664286	0.1032	0.1732	2.2		2.5	0.0465	0.501514	0.344547	98.93
		31	0.02755	0.08	live bed	0.59375	0.1002	0.1802	2.13		2.5	0.0475	0.501514	0.35071	94.6229
		32	0.02407	0.07	live bed	0.592857	0.1103	0.1803	2.01		2.5	0.0415	0.501514	0.313384	73.8128
		33	0.02958	0.07	live bed	0.728571	0.132	0.202	0.7		2.5	0.051	0.501514	0.372117	84.2162
																Ls
																[m]

## Sheet: live bed_v02
				g=	9.81			yr=	25997			N/m3		yw=	9810	N/m3		d95=	1.2	mm	d50=	0.91											mm		0.129748	289.006
													k1=	1.2					0.0012	m		0.00091											m			17167.5
												Rossinski		1.1
																																	0	100
			Variant IV												Rossisnski		Eggenberger, Jaeger		Muller		Muller2		Straube										0.1	92.1
			Numer serii pomiarowej	Q	h		v	zmax	Hmax	Lr	L1	k	q	vn1	Hmax	error	Lrmin	Lrmax	Lrmin	Lrmax	Lrmin	Lrmax	Lr	L1minEJ	L1maxEJ	L1minM1	L1maxM1	L1minM2	L2maxM2	Straube	Tarajmowic		0.2	84.1
				[m3/s]	[m]		[m/s]	[m]	[m]	[m]	[m]	[-]	[m3s-1m-1]	[ms-1]	[m]	[%]	[m]	[m]	[m]	[m]	[m]	[m]	[m]	[m]	[m]	[m]	[m]	[m]	[m]	[m]	[m]		0.3	76.2
0.311396	28800	1	2	0.025	0.125	live bed	0.344828	0.0201	0.1451	2.1		1.2	0.0431034	0.501514	0.155252	6.99689	0.02902	0.26118	0.01608	0.19899	0.177022	0.8706	2.29167	0.01451	0.07255	0.01005	0.09849	0.085609	0.426594	0.45367	1.80762		0.4	68.3
0.984719	28800	2	3	0.02	0.05	live bed	0.689655	0.0911	0.1411	2.1		1.2	0.0344828	0.501514	0.128908	8.6406	0.02822	0.25398	0.07288	0.90189	0.172142	0.8466	2.96688	0.01411	0.07055	0.04555	0.44639	0.083249	0.414834	0.506399	3.8483		0.5	60.3
0.400374	28800	3	5	0.023	0.1	live bed	0.396552	0.0532	0.1532	2.2		1.2	0.0396552	0.501514	0.144831	5.46274	0.03064	0.27576	0.04256	0.52668	0.186904	0.9192	2.56727	0.01532	0.0766	0.0266	0.26068	0.090388	0.450408	0.488171	2.9408		0.6	52.4		1.2	0	0	10
0.729833	28800	4	8	0.03	0.08	live bed	0.646552	0.0821	0.1621	2.18		1.2	0.0517241	0.501514	0.180727	11.491	0.03242	0.29178	0.06568	0.81279	0.197762	0.9726	3.26814	0.01621	0.08105	0.04105	0.40229	0.095639	0.476574	0.496861	3.65327		0.7	44.5		1.2	10	1.2	10
0.985225	28800	5	9	0.025	0.058	live bed	0.743163	0.102	0.16	2.01		1.2	0.0431034	0.501514	0.155252	2.96719	0.032	0.288	0.0816	1.0098	0.1952	0.96	3.43556	0.016	0.08	0.051	0.4998	0.0944	0.4704	0.47614	4.07202		0.8	36.6
0.452658	28800	6	10	0.03	0.11	live bed	0.470219	0.0672	0.1772	2.18		1.2	0.0517241	0.501514	0.180727	1.99038	0.03544	0.31896	0.05376	0.66528	0.216184	1.0632	3.14529	0.01772	0.0886	0.0336	0.32928	0.104548	0.520968	0.478232	3.30518		0.9	28.6
0.42248	28800	7	11	0.028	0.11	live bed	0.438871	0.0511	0.1611	2.2		1.2	0.0482759	0.501514	0.170629	5.91514	0.03222	0.28998	0.04088	0.50589	0.196542	0.9666	2.78937	0.01611	0.08055	0.02555	0.25039	0.095049	0.473634	0.48262	2.88218		1	20.7
0.452596	28800	8	12	0.026	0.1	live bed	0.448276	0.063	0.163	2.2		1.2	0.0448276	0.501514	0.160411	1.5886	0.0326	0.2934	0.0504	0.6237	0.19886	0.978	2.85475	0.0163	0.0815	0.0315	0.3087	0.09617	0.47922	0.488171	3.20022		1.1	13.1
0.705506	28800	9	13	0.029	0.08	live bed	0.625	0.0772	0.1572	2.2		1.2	0.05	0.501514	0.175693	11.7638	0.03144	0.28296	0.06176	0.76428	0.191784	0.9432	3.13091	0.01572	0.0786	0.0386	0.37828	0.092748	0.462168	0.50142	3.54257		1.2	10
																																	1.3	11.1
			Variant V																Muller		Muller2		Straube										1.4	15.6
			Numer serii pomiarowej	Q	h		v	zmax	Hmax	Lr	L1	k	q	vn1	Hmax	error	Lrmin	Lrmax	Lrmin	Lrmax	Lrmin	Lrmax	Lr	L1minEJ	L1maxEJ	L1minM1	L1maxM1	L1minM2	L2maxM2	Straube	Tarajmowic		1.5	21.6
				[m3/s]	[m]		[m/s]	[m]	[m]	[m]	[m]	[-]	[m3s-1m-1]	[ms-1]	[m]	[%]	[m]	[m]	[m]	[m]	[m]	[m]	[m]	[m]	[m]	[m]	[m]	[m]	[m]	[m]	[m]		1.6	28.5
0.984719		1	3	0.02	0.05	live bed	0.689655	0.07	0.12	2.1892	0.8	1.2	0.0344828	0.501514	0.128908	7.42342	0.024	0.216	0.056	0.693	0.1464	0.72	2.52321	0.012	0.06	0.035	0.343	0.0708	0.3528	0.527908	3.37333		1.7	35.7
0.400374		2	5	0.023	0.1	live bed	0.396552	0.0143	0.1143	2.2	0.56	1.2	0.0396552	0.501514	0.144831	26.7114	0.02286	0.20574	0.01144	0.14157	0.139446	0.6858	1.9154	0.01143	0.05715	0.00715	0.07007	0.067437	0.336042	0.488171	1.52468		1.8	43
0.729833		3	8	0.03	0.08	live bed	0.646552	0.0287	0.1087	2.2	0.61	1.2	0.0517241	0.501514	0.180727	66.2622	0.02174	0.19566	0.02296	0.28413	0.132614	0.6522	2.19153	0.01087	0.05435	0.01435	0.14063	0.064133	0.319578	0.50142	2.15999		1.9	50.7
0.985225		4	9	0.025	0.058	live bed	0.743163	0.102	0.16	2.2	0.61	1.2	0.0431034	0.501514	0.155252	2.96719	0.032	0.288	0.0816	1.0098	0.1952	0.96	3.43556	0.016	0.08	0.051	0.4998	0.0944	0.4704	0.521148	4.07202		2	58.6
0.452658		5	10	0.03	0.11	live bed	0.470219	0.0487	0.1587	2.2	0.79	1.2	0.0517241	0.501514	0.180727	13.8796	0.03174	0.28566	0.03896	0.48213	0.193614	0.9522	2.81691	0.01587	0.07935	0.02435	0.23863	0.093633	0.466578	0.48262	2.81368
0.42248		6	11	0.028	0.11	live bed	0.438871	0.061	0.171	2.2	0.27	1.2	0.0482759	0.501514	0.170629	0.216787	0.0342	0.3078	0.0488	0.6039	0.20862	1.026	2.96078	0.0171	0.0855	0.0305	0.2989	0.10089	0.50274	0.48262	3.14902
0.452596		7	12	0.026	0.1	live bed	0.448276	0.031334	0.131334	2.2	0.79	1.2	0.0448276	0.501514	0.160411	22.1394	0.0262668	0.236401	0.0250672	0.310207	0.160227	0.788004	2.30016	0.0131334	0.065667	0.015667	0.153537	0.0774871	0.386122	0.488171	2.25693
0.705506		8	13	0.029	0.08	live bed	0.625	0.0412	0.1212	2.2	0.62	1.2	0.05	0.501514	0.175693	44.9609	0.02424	0.21816	0.03296	0.40788	0.147864	0.7272	2.4139	0.01212	0.0606	0.0206	0.20188	0.071508	0.356328	0.50142	2.58797
0.583867		9	17	0.024	0.08	live bed	0.517241	0.040997	0.120997	1.77	0.31	1.2	0.0413793	0.501514	0.15006	24.0195	0.0241994	0.217795	0.0327976	0.40587	0.147616	0.725982	2.25115	0.0120997	0.0604985	0.0204985	0.200885	0.0713882	0.355731	0.403415	2.58158
0.504819		10	20	0.029	0.1	live bed	0.5	0.01746	0.11746	2.2	0.58	1.2	0.05	0.501514	0.175693	49.5766	0.023492	0.211428	0.013968	0.172854	0.143301	0.70476	2.13965	0.011746	0.05873	0.00873	0.085554	0.0693014	0.345332	0.488171	1.68474
0.477927		11	24	0.01276	0.06	live bed	0.366667	0.022	0.082	1		1.2	0.022	0.501514	0.0886402	8.09782	0.0164	0.1476	0.0176	0.2178	0.10004	0.492	1.36348	0.0082	0.041	0.011	0.1078	0.04838	0.24108	0.235924	1.89113
0.570548		12	25	0.013369	0.055	live bed	0.419091	0.0321	0.0871	1.1		1.2	0.02305	0.501514	0.0921519	5.80013	0.01742	0.15678	0.02568	0.31779	0.106262	0.5226	1.52496	0.00871	0.04355	0.01605	0.15729	0.051389	0.256074	0.26224	2.28435
0.520288		13	26	0.013891	0.06	live bed	0.399167	0.043	0.103	1.5		1.2	0.02395	0.501514	0.0951407	7.63036	0.0206	0.1854	0.0344	0.4257	0.12566	0.618	1.76584	0.0103	0.0515	0.0215	0.2107	0.06077	0.30282	0.353885	2.6439
0.782062		14	27	0.02088	0.06	live bed	0.6	0.0673	0.1273	1.98		1.2	0.036	0.501514	0.133618	4.96284	0.02546	0.22914	0.05384	0.66627	0.155306	0.7638	2.52732	0.01273	0.06365	0.03365	0.32977	0.075107	0.374262	0.467129	3.30764
0.455263		15	28	0.02233	0.09	live bed	0.427778	0.02443	0.11443	1.6		1.2	0.0385	0.501514	0.141307	23.4874	0.022886	0.205974	0.019544	0.241857	0.139605	0.68658	1.97894	0.011443	0.057215	0.012215	0.119707	0.0675137	0.336424	0.359551	1.99284
0.646472		16	29	0.02175	0.07	live bed	0.535714	0.0873	0.1573	2.2		1.2	0.0375	0.501514	0.138241	12.1161	0.03146	0.28314	0.06984	0.86427	0.191906	0.9438	2.97965	0.01573	0.07865	0.04365	0.42777	0.092807	0.462462	0.509519	3.76719
0.801625		17	30	0.02697	0.07	live bed	0.664286	0.053032	0.123032	2.2		1.2	0.0465	0.501514	0.165382	34.4223	0.0246064	0.221458	0.0424256	0.525017	0.150099	0.738192	2.51818	0.0123032	0.061516	0.026516	0.259857	0.0725889	0.361714	0.509519	2.93616
0.67023		18	31	0.02755	0.08	live bed	0.59375	0.051002	0.131002	2.13		1.2	0.0475	0.501514	0.168341	28.5026	0.0262004	0.235804	0.0408016	0.50492	0.159822	0.786012	2.56139	0.0131002	0.065501	0.025501	0.24991	0.0772912	0.385146	0.485466	2.87941
0.715429		19	32	0.02407	0.07	live bed	0.592857	0.051103	0.121103	2.01		1.2	0.0415	0.501514	0.150425	24.2121	0.0242206	0.217985	0.0408824	0.50592	0.147746	0.726618	2.37923	0.0121103	0.0605515	0.0255515	0.250405	0.0714508	0.356043	0.465515	2.88226
0.879202		20	33	0.02958	0.07	live bed	0.728571	0.027132	0.097132	1.7		1.2	0.051	0.501514	0.178616	83.89	0.0194264	0.174838	0.0217056	0.268607	0.118501	0.582792	2.05529	0.0097132	0.048566	0.013566	0.132947	0.0573079	0.285568	0.393719	2.10015
																18.8998				18.8998
																	Ls
																	[m]
							Hmax	Lr	LrminEJ	LrmaxEJ	LrminM1	LrmaxM1	LrminM2	LrmaxM2	Straube		18.8998					v	Hmax	L1minEJ	L1maxEJ	L1minM1	L1maxM1	L1minM2	L2maxM2	Straube	Tarajmowic	L1
							0.1451	2.1			0.01608	0.19899	0.177022	0.8706	2.29167	9.1271	26.7621	100	90.5243	58.5429	77.9982		[m]	[m]	[m]	[m]	[m]	[m]	[m]	[m]	[m]	[m]		0
							0.1411	2.1			0.07288	0.90189	0.172142	0.8466	2.96688	41.28		100	57.0529	59.6857		0.344828	0.1451	0.01451	0.07255	0.01005	0.09849	0.085609	0.426594	0.45367	1.80762	0.5887	22.937	28.2131	87.6762	83.2699	27.5363	61.1594	207.054	212.9
							0.1532	2.2			0.04256	0.52668	0.186904	0.9192	2.56727	16.6939		100	76.06	58.2182		0.689655	0.1411	0.01411	0.07055	0.04555	0.44639	0.083249	0.414834	0.506399	3.8483	0.66	23.2729		89.3106	32.3652	37.1464		483.076
							0.1621	2.18			0.06568	0.81279	0.197762	0.9726	3.26814	49.9147		100	62.7161	55.3853		0.396552	0.1532	0.01532	0.0766	0.0266	0.26068	0.090388	0.450408	0.488171	2.9408	0.6786	28.062		88.7121	61.5856	33.6269		333.363
							0.16	2.01			0.0816	1.0098	0.1952	0.96	3.43556	70.9233		100	49.7612	52.2388		0.646552	0.1621	0.01621	0.08105	0.04105	0.40229	0.095639	0.476574	0.496861	3.65327	0.6653	25.3177		87.8175	39.5325	28.3671		449.116
							0.1772	2.18			0.05376	0.66528	0.216184	1.0632	3.14529	44.2793		100	69.4826	51.2294		0.743163	0.16	0.016	0.08	0.051	0.4998	0.0944	0.4704	0.47614	4.07202	0.776	38.6418		89.6907	35.5928	39.3814		424.745
							0.1611	2.2			0.04088	0.50589	0.196542	0.9666	2.78937	26.7894		100	77.005	56.0636		0.470219	0.1772	0.01772	0.0886	0.0336	0.32928	0.104548	0.520968	0.478232	3.30518	0.7765	38.4118		88.5898	57.5943	32.9082		325.651
							0.163	2.2			0.0504	0.6237	0.19886	0.978	2.85475	29.7614		100	71.65	55.5455		0.438871	0.1611	0.01611	0.08055	0.02555	0.25039	0.095049	0.473634	0.48262	2.88218	0.7623	36.689		89.4333	67.1534	37.8678		278.09
							0.1572	2.2			0.06176	0.76428	0.191784	0.9432	3.13091	42.3139		100	65.26	57.1273		0.448276	0.163	0.0163	0.0815	0.0315	0.3087	0.09617	0.47922	0.488171	3.20022	0.6643	26.5134		87.7314	53.53	27.8609		381.744
							0.12	2.1892			0.056	0.693	0.1464	0.72	2.52321	15.2574		100	68.3446	67.1113		0.625	0.1572	0.01572	0.0786	0.0386	0.37828	0.092748	0.462168	0.50142	3.54257	0.7118	29.5561		88.9576	46.8559	35.0705		397.692
							0.1143	2.2			0.01144	0.14157	0.139446	0.6858	1.9154	12.9366		100	93.565	68.8273		0.689655	0.12	0.012	0.06	0.035	0.343	0.0708	0.3528	0.527908	3.37333	0.8	34.0114		92.5	57.125	55.9		321.667
							0.1087	2.2			0.02296	0.28413	0.132614	0.6522	2.19153	0.385024		100	87.085	70.3545		0.396552	0.1143	0.01143	0.05715	0.00715	0.07007	0.067437	0.336042	0.488171	1.52468	0.56	12.8266		89.7946	87.4875	39.9925		172.264
							0.16	2.2			0.0816	1.0098	0.1952	0.96	3.43556	56.1617		100	54.1	56.3636		0.646552	0.1087	0.01087	0.05435	0.01435	0.14063	0.064133	0.319578	0.50142	2.15999	0.61	17.8		91.0902	76.9459	47.6102		254.096
							0.1587	2.2			0.03896	0.48213	0.193614	0.9522	2.81691	28.0416		100	78.085	56.7182		0.743163	0.16	0.016	0.08	0.051	0.4998	0.0944	0.4704	0.521148	4.07202	0.61	14.5659		86.8852	18.0656	22.8852		567.545
							0.171	2.2			0.0488	0.6039	0.20862	1.026	2.96078	34.5809		100	72.55	53.3636		0.470219	0.1587	0.01587	0.07935	0.02435	0.23863	0.093633	0.466578	0.48262	2.81368	0.79	38.9089		89.9557	69.7937	40.9395		256.162
							0.131334	2.2			0.0250672	0.310207	0.160227	0.788004	2.30016	4.55264		100	85.8997	64.1816		0.438871	0.171	0.0171	0.0855	0.0305	0.2989	0.10089	0.50274	0.48262	3.14902	0.27	78.7481		68.3333	10.7037	86.2		1066.3
							0.1212	2.2			0.03296	0.40788	0.147864	0.7272	2.4139	9.72292		100	81.46	66.9455		0.448276	0.131334	0.0131334	0.065667	0.015667	0.153537	0.0774871	0.386122	0.488171	2.25693	0.79	38.2062		91.6877	80.565	51.1238		185.687
							0.120997	1.77			0.0327976	0.40587	0.147616	0.725982	2.25115	27.1837		100	77.0695	58.9841		0.625	0.1212	0.01212	0.0606	0.0206	0.20188	0.071508	0.356328	0.50142	2.58797	0.62	19.1258		90.2258	67.4387	42.5277		317.414
							0.11746	2.2			0.013968	0.172854	0.143301	0.70476	2.13965	2.74304		100	92.143	67.9655		0.517241	0.120997	0.0120997	0.0604985	0.0204985	0.200885	0.0713882	0.355731	0.403415	2.58158	0.31	30.1339		80.4844	35.1983	14.752		732.769
							0.082	1			0.0176	0.2178	0.10004	0.492	1.36348	36.3483		100	78.22	50.8		0.5	0.11746	0.011746	0.05873	0.00873	0.085554	0.0693014	0.345332	0.488171	1.68474	0.58	15.8325		89.8741	85.2493	40.4599		190.472
							0.0871	1.1			0.02568	0.31779	0.106262	0.5226	1.52496	38.6328		100	71.11	52.4909		0.366667	0.082	0.0082	0.041	0.011	0.1078	0.04838	0.24108	0.235924	1.89113	0.3332	29.1946		87.6951	67.6471	27.6471		467.566			0.08	2.2
							0.103	1.5			0.0344	0.4257	0.12566	0.618	1.76584	17.7225		100	71.62	58.8		0.419091	0.0871	0.00871	0.04355	0.01605	0.15729	0.051389	0.256074	0.26224	2.28435	0.4098	36.0078		89.3729	61.6179	37.5124		457.431			0.22	2.2
							0.1273	1.98			0.05384	0.66627	0.155306	0.7638	2.52732	27.6426		100	66.35	61.4242		0.399167	0.103	0.0103	0.0515	0.0215	0.2107	0.06077	0.30282	0.353885	2.6439	0.5119	30.8682		89.9394	58.8396	40.8439		416.487
							0.11443	1.6			0.019544	0.241857	0.139605	0.68658	1.97894	23.6838		100	84.8839	57.0887		0.6	0.1273	0.01273	0.06365	0.03365	0.32977	0.075107	0.374262	0.467129	3.30764	0.532	12.1938		88.0357	38.0132	29.65		521.736
							0.1573	2.2			0.06984	0.86427	0.191906	0.9438	2.97965	35.4385		100	60.715	57.1		0.427778	0.11443	0.011443	0.057215	0.012215	0.119707	0.0675137	0.336424	0.359551	1.99284	0.512	29.7752		88.8252	76.6197	34.2921		289.226
							0.123032	2.2			0.0424256	0.525017	0.150099	0.738192	2.51818	14.4626		100	76.1356	66.4458		0.535714	0.1573	0.01573	0.07865	0.04365	0.42777	0.092807	0.462462	0.509519	3.76719	0.6643	23.2998		88.1605	35.6059	30.3836		467.091
							0.131002	2.13			0.0408016	0.50492	0.159822	0.786012	2.56139	20.2531		100	76.2948	63.098		0.664286	0.123032	0.0123032	0.061516	0.026516	0.259857	0.0725889	0.361714	0.509519	2.93616	0.6121	16.7588		89.95	57.5467	40.906		379.686
							0.121103	2.01			0.0408824	0.50592	0.147746	0.726618	2.37923	18.3699		100	74.8299	63.8499		0.59375	0.131002	0.0131002	0.065501	0.025501	0.24991	0.0772912	0.385146	0.485466	2.87941	0.564	13.9246		88.3863	55.6898	31.7117		410.534
							0.097132	1.7			0.0217056	0.268607	0.118501	0.582792	2.05529	20.8993		100	84.1996	65.7181		0.592857	0.121103	0.0121103	0.0605515	0.0255515	0.250405	0.0714508	0.356043	0.465515	2.88226	0.55	15.3609		88.9906	54.4719	35.2649		424.048
																						0.728571	0.097132	0.0097132	0.048566	0.013566	0.132947	0.0573079	0.285568	0.393719	2.10015	0.67	41.2359		92.7513	80.1572	57.3779		213.456
							0.082
							0.1772															0.743163

## Sheet: verification_gaudio_marion
		Table 1. Hydraulic flow parameters in model experiments
	No.	q	d50	h	Ls	zmax	Straube original (Eq. 13) Ls	Straube optimized (Eq. 20) Ls	Straube original (Eq. 13) mean relative error	Straube optimized (Eq. 20) Ls mean relative error
	-	m2s-1	[m]	[m]	[m]	[m]	[m]	[m]	[%]	[%]
	1	0.02	0.0018	0.05	1.25	0.084	2.10494	1.62649	0.683951	0.30119
	2	0.032	0.0018	0.065	1.65	0.097	2.71366	2.08907	0.644643	0.2661
	3	0.021	0.0018	0.05	1.35	0.071	1.93441	1.49618	0.432895	0.10828
	4	0.025	0.0018	0.062	1.47	0.068	2.03047	1.5591	0.381273	0.0606154
	5	0.021	0.0018	0.05	1.43	0.058	1.72658	1.33543	0.207398	0.066132
	6	0.028	0.0018	0.071	1.25	0.083	2.37326	1.81412	0.898611	0.451294
	7	0.03	0.0018	0.07	1.9	0.095	2.62156	2.00811	0.37977	0.0568984
	8	0.021	0.0018	0.05	1.5	0.087	2.1902	1.69402	0.460132	0.129346
	9	0.024	0.0018	0.06	1.55	0.102	2.52629	1.94141	0.629861	0.252525
	10	0.03	0.0018	0.07	1.63	0.11	2.85989	2.19066	0.754532	0.343965
	11	0.027	0.0018	0.065	1.98	0.084	2.34781	1.80129	0.185765	0.0902559
	12	0.02	0.0018	0.06	1.52	0.069	1.88387	1.44246	0.239391	0.0510127
							Mean relative error		0.491518	0.181468

## Sheet: do_raw
Model I	No of measurement series	q	zmax	Hmax	Le		Ls	Model I	No of measurement series	Rossinsky	Shalash & Franke		Muller				Muller				Straube		Tarajmovic	Rossinsky	Shalash & Franke		Muller				Muller				Straube		Tarajmovic	Straube MC		Straube MC
		[m3s-1/m]	[m]	[m]	[m]		[m]			Hmax	Ls	Le	Lsmin(1)	Lsmax(1)	Lsmin(2)	Lsmax(2)	Lemin(1)	Lemax(1)	Lemin(2)	Lemax(2)	Ls	Le	Le	δHmax	δLs	δLe	δLsmin(1)	δLsmax(1)	δLsmin(2)	δLsmax(2)	δLemin(1)	δLemax(1)	δLemin(2)	δLemax(2)	δLs	δLe	δLe	Ls	Le	δLs	δLe		Ls	Ls=f(zmax,h)					Straube
0.125	1	0.0431034	0.0201	0.1451	0.5887	2.29167	2.12	8.0976	1	0.142315	0.2211	0.13266	0.01608	0.19899	0.177022	0.8706	0.01005	0.09849	0.085609	0.426594	2.29167	0.45799	1.80762	1.91952	89.5708	77.4656		90.6137		58.934		83.2699		27.5363	8.0976	22.2031	207.054					1	2.12	0.2211	0.01608	0.19899	0.177022	0.8706	2.29167
0.05	2	0.0344828	0.0911	0.1411	0.6611	2.96688	1.98	49.8424	2	0.118166	1.0021	0.60126	0.07288	0.90189	0.172142	0.8466	0.04555	0.44639	0.083249	0.414834	2.96688	0.477462	3.8483	16.2539	49.3889	9.05158		54.45		57.2424		32.4777		37.2509	49.8424	27.7777	482.106					2	1.98	1.0021	0.07288	0.90189	0.172142	0.8466	2.96688
0.1	3	0.0396552	0.0532	0.1532	0.6786	2.56727	1.76	45.8674	3	0.132762	0.5852	0.35112	0.04256	0.52668	0.186904	0.9192	0.0266	0.26068	0.090388	0.450408	2.56727	0.390537	2.9408	13.3408	66.75	48.2582		70.075		47.7727		61.5856		33.6269	45.8674	42.4496	333.363					3	1.76	0.5852	0.04256	0.52668	0.186904	0.9192	2.56727
0.08	4	0.0517241	0.0821	0.1621	0.6653	3.26814	2.18	49.9147	4	0.165666	0.9031	0.54186	0.06568	0.81279	0.197762	0.9726	0.04105	0.40229	0.095639	0.476574	3.26814	0.496861	3.65327	2.20011	58.5734	18.554		62.7161		55.3853		39.5325		28.3671	49.9147	25.3177	449.116					4	2.18	0.9031	0.06568	0.81279	0.197762	0.9726	3.26814
0.058	5	0.0431034	0.102	0.16	0.776	3.43556	2.11	62.8227	5	0.142315	1.122	0.6732	0.0816	1.0098	0.1952	0.96	0.051	0.4998	0.0944	0.4704	3.43556	0.499828	4.07202	11.0533	46.8246	13.2474		52.1422		54.5024		35.5928		39.3814	62.8227	35.5892	424.745					5	2.11	1.122	0.0816	1.0098	0.1952	0.96	3.43556
0.11	6	0.0517241	0.0672	0.1772	0.7765	3.14529	2.18	44.2793	6	0.165666	0.7392	0.44352	0.05376	0.66528	0.216184	1.0632	0.0336	0.32928	0.104548	0.520968	3.14529	0.478232	3.30518	6.50881	66.0917	42.8822		69.4826		51.2294		57.5943		32.9082	44.2793	38.4118	325.651					6	2.18	0.7392	0.05376	0.66528	0.216184	1.0632	3.14529
0.11	7	0.0482759	0.0511	0.1611	0.7623	2.78937	1.77	57.5913	7	0.15641	0.5621	0.33726	0.04088	0.50589	0.196542	0.9666	0.02555	0.25039	0.095049	0.473634	2.78937	0.38829	2.88218	2.91112	68.2429	55.7576		71.4186		45.3898		67.1534		37.8678	57.5913	49.0634	278.09					7	1.77	0.5621	0.04088	0.50589	0.196542	0.9666	2.78937
0.1	8	0.0448276	0.063	0.163	0.6643	2.85475	2.11	35.2962	8	0.147043	0.693	0.4158	0.0504	0.6237	0.19886	0.978	0.0315	0.3087	0.09617	0.47922	2.85475	0.468201	3.20022	9.78955	67.1564	37.4078		70.4408		53.6493		53.53		27.8609	35.2962	29.5197	381.744					8	2.11	0.693	0.0504	0.6237	0.19886	0.978	2.85475
0.08	9	0.05	0.0772	0.1572	0.7118	3.13091	2.12	47.6842	9	0.161052	0.8492	0.50952	0.06176	0.76428	0.191784	0.9432	0.0386	0.37828	0.092748	0.462168	3.13091	0.483186	3.54257	2.45012	59.9434	28.4181		63.9491		55.5094		46.8559		35.0705	47.6842	32.1177	397.692					9	2.12	0.8492	0.06176	0.76428	0.191784	0.9432	3.13091
								34.2139																																		10	2.1892	0.77	0.056	0.693	0.1464	0.72	2.52321
	k=	1.1	ROSSINSKI																																							11	1.95	0.1573	0.01144	0.14157	0.139446	0.6858	1.9154
																																										12	2.16	0.3157	0.02296	0.28413	0.132614	0.6522	2.19153
Model II	No of measurement series	q	zmax	Hmax	Le		Ls	Model II	No of measurement series	Rossinsky	Shalash & Franke		Muller				Muller				Straube		Tarajmovic	Rossinsky	Shalash & Franke		Muller				Muller				Straube		Tarajmovic	Straube MC		Straube MC		13	2.15	1.122	0.0816	1.0098	0.1952	0.96	3.43556
		[m3s-1/m]	[m]	[m]	[m]		[m]			Hmax	Ls	L1	Lsmin(1)	Lsmax(1)	Lsmin(2)	Lsmax(2)	Lemin(1)	Lemax(1)	Lemin(2)	Lemax(2)	Ls	Le	Le	δHmax	δLs	δLe	δLsmin(1)	δLsmax(1)	δLsmin(2)	δLsmax(2)	δLemin(1)	δLemax(1)	δLemin(2)	δLemax(2)	δLs	δLe	δLe	Ls	Le	δLs	δLe	14	1.66	0.5357	0.03896	0.48213	0.193614	0.9522	2.81691
0.05	1	0.0344828	0.07	0.12	0.8003	2.52321	2.1892	15.2574	1	0.118166	0.77	0.462	0.056	0.693	0.1464	0.72	0.035	0.343	0.0708	0.3528	2.52321	0.527908	3.37333	1.52853	64.8273	42.2716		68.3446		67.1113		57.1411		55.9165	15.2574	34.0362	321.509					15	2.06	0.671	0.0488	0.6039	0.20862	1.026	2.96078
0.1	2	0.0396552	0.0143	0.1143	0.5649	1.9154	1.95	1.77461	2	0.132762	0.1573	0.09438	0.01144	0.14157	0.139446	0.6858	0.00715	0.07007	0.067437	0.336042	1.9154	0.432697	1.52468	16.1521	91.9333	83.2926		92.74		64.8308		87.596		40.513	1.77461	23.4029	169.902					16	1.67	0.344674	0.0250672	0.310207	0.160227	0.788004	2.30016
0.08	3	0.0517241	0.0287	0.1087	0.6121	2.19153	2.16	1.4597	3	0.165666	0.3157	0.18942	0.02296	0.28413	0.132614	0.6522	0.01435	0.14063	0.064133	0.319578	2.19153	0.492303	2.15999	52.407	85.3843	69.0541		86.8458		69.8056		77.025		47.7899	1.4597	19.5715	252.881					17	2.12	0.4532	0.03296	0.40788	0.147864	0.7272	2.4139
0.058	4	0.0431034	0.102	0.16	0.6101	3.43556	2.15	59.7934	4	0.142315	1.122	0.6732	0.0816	1.0098	0.1952	0.96	0.051	0.4998	0.0944	0.4704	3.43556	0.509304	4.07202	11.0533	47.814	10.3426		53.0326		55.3488		18.079		22.8979	59.7934	16.5213	567.435					18	1.77	0.450967	0.0327976	0.40587	0.147616	0.725982	2.25115
0.11	5	0.0517241	0.0487	0.1587	0.7932	2.81691	1.66	69.6936	5	0.165666	0.5357	0.32142	0.03896	0.48213	0.193614	0.9522	0.02435	0.23863	0.093633	0.466578	2.81691	0.364159	2.81368	4.38965	67.7289	59.4781		70.956		42.6386		69.9155		41.1778	69.6936	54.0899	254.725					19	1.76	0.19206	0.013968	0.172854	0.143301	0.70476	2.13965
0.11	6	0.0482759	0.061	0.171	0.2677	2.96078	2.06	43.7272	6	0.15641	0.671	0.4026	0.0488	0.6039	0.20862	1.026	0.0305	0.2989	0.10089	0.50274	2.96078	0.451908	3.14902	8.53205	67.4272	50.3922		70.6845		50.1942		11.6548		87.7998	43.7272	68.8112	1076.32					20	0.98	0.242	0.0176	0.2178	0.10004	0.492	1.36348
0.1	7	0.0448276	0.031334	0.131334	0.7892	2.30016	1.67	37.734	7	0.147043	0.344674	0.206804	0.0250672	0.310207	0.160227	0.788004	0.015667	0.153537	0.0774871	0.386122	2.30016	0.370566	2.25693	11.9611	79.3608	73.7957		81.4248		52.8141		80.5453		51.0743	37.734	53.0453	185.977					21	1.15	0.3531	0.02568	0.31779	0.106262	0.5226	1.52496
0.08	8	0.05	0.0412	0.1212	0.6252	2.4139	2.12	13.8634	8	0.161052	0.4532	0.27192	0.03296	0.40788	0.147864	0.7272	0.0206	0.20188	0.071508	0.356328	2.4139	0.483186	2.58797	32.8808	78.6226	56.5067		80.7604		65.6981		67.7095		43.0058	13.8634	22.7149	313.942					22	1.44	0.473	0.0344	0.4257	0.12566	0.618	1.76584
0.08	9	0.0413793	0.040997	0.120997	0.3111	2.25115	1.77	27.1837	9	0.137555	0.450967	0.27058	0.0327976	0.40587	0.147616	0.725982	0.0204985	0.200885	0.0713882	0.355731	2.25115	0.403415	2.58158	13.6845	74.5216	13.0247		77.0695		58.9841		35.4274		14.3462	27.1837	29.6737	729.824					23	2.01	0.7403	0.05384	0.66627	0.155306	0.7638	2.52732
0.1	10	0.05	0.01746	0.11746	0.5809	2.13965	1.76	21.5712	10	0.161052	0.19206	0.115236	0.013968	0.172854	0.143301	0.70476	0.00873	0.085554	0.0693014	0.345332	2.13965	0.390537	1.68474	37.1119	89.0875	80.1625		90.1787		59.9568		85.2722		40.5522	21.5712	32.7703	190.022					24	1.6	0.26873	0.019544	0.241857	0.139605	0.68658	1.97894
0.06	11	0.022	0.022	0.082	0.3332	1.36348	0.98	39.1309	11	0.0812535	0.242	0.1452	0.0176	0.2178	0.10004	0.492	0.011	0.1078	0.04838	0.24108	1.36348	0.231205	1.89113	0.91033	75.3061	56.4226		77.7755		49.7959		67.6471		27.6471	39.1309	30.6107	467.566					25	2.12	0.9603	0.06984	0.86427	0.191906	0.9438	2.97965
0.055	12	0.02305	0.0321	0.0871	0.4098	1.52496	1.15	32.6053	12	0.0844726	0.3531	0.21186	0.02568	0.31779	0.106262	0.5226	0.01605	0.15729	0.051389	0.256074	1.52496	0.27416	2.28435	3.01655	69.2957	48.3016		72.3661		54.5565		61.6179		37.5124	32.6053	33.0991	457.431					26	1.67	0.583352	0.0424256	0.525017	0.150099	0.738192	2.51818
0.06	13	0.02395	0.043	0.103	0.5119	1.76584	1.44	22.6277	13	0.0872123	0.473	0.2838	0.0344	0.4257	0.12566	0.618	0.0215	0.2107	0.06077	0.30282	1.76584	0.33973	2.6439	15.3278	67.1528	44.5595		70.4375		57.0833		58.8396		40.8439	22.6277	33.6335	416.487					27	2.13	0.561022	0.0408016	0.50492	0.159822	0.786012	2.56139
0.06	14	0.036	0.0673	0.1273	0.532	2.52732	2.01	25.7375	14	0.122483	0.7403	0.44418	0.05384	0.66627	0.155306	0.7638	0.03365	0.32977	0.075107	0.374262	2.52732	0.474206	3.30764	3.78406	63.1692	16.5075		66.8522		62		38.0132		29.65	25.7375	10.8634	521.736					28	1.99	0.562133	0.0408824	0.50592	0.147746	0.726618	2.37923
0.09	15	0.0385	0.02443	0.11443	0.512	1.97894	1.6	23.6838	15	0.129531	0.26873	0.161238	0.019544	0.241857	0.139605	0.68658	0.012215	0.119707	0.0675137	0.336424	1.97894	0.359551	1.99284	13.1968	83.2044	68.5082		84.8839		57.0887		76.6197		34.2921	23.6838	29.7752	289.226					29	1.66	0.298452	0.0217056	0.268607	0.118501	0.582792	2.05529
0.07	16	0.0375	0.0873	0.1573	0.6643	2.97965	2.12	40.5494	16	0.126721	0.9603	0.57618	0.06984	0.86427	0.191906	0.9438	0.04365	0.42777	0.092807	0.462462	2.97965	0.490991	3.76719	19.4398	54.7028	13.2651		59.2325		55.4811		35.6059		30.3836	40.5494	26.0889	467.091
0.07	17	0.0465	0.053032	0.123032	0.6121	2.51818	1.67	50.789	17	0.151601	0.583352	0.350011	0.0424256	0.525017	0.150099	0.738192	0.026516	0.259857	0.0725889	0.361714	2.51818	0.386771	2.93616	23.2204	65.0687	42.818		68.5619		55.7969		57.5467		40.906	50.789	36.8124	379.686
0.08	18	0.0475	0.051002	0.131002	0.564	2.56139	2.13	20.2531	18	0.154313	0.561022	0.336613	0.0408016	0.50492	0.159822	0.786012	0.025501	0.24991	0.0772912	0.385146	2.56139	0.485466	2.87941	17.7941	73.6609	40.3168		76.2948		63.098		55.6898		31.7117	20.2531	13.9246	410.534
0.07	19	0.0415	0.051103	0.121103	0.55	2.37923	1.99	19.5595	19	0.137889	0.562133	0.33728	0.0408824	0.50592	0.147746	0.726618	0.0255515	0.250405	0.0714508	0.356043	2.37923	0.460883	2.88226	13.861	71.7521	38.6764		74.5769		63.4865		54.4719		35.2649	19.5595	16.2031	424.048
0.07	20	0.051	0.027132	0.097132	0.6702	2.05529	1.66	23.8125	20	0.163731	0.298452	0.179071	0.0217056	0.268607	0.118501	0.582792	0.013566	0.132947	0.0573079	0.285568	2.05529	0.384455	2.10015	68.5658	82.021	73.2809		83.8189		64.892		80.1631		57.3906	23.8125	42.6357	213.362
			0.0143
			0.102																					15.0084	69.8132	45.2421		72.8319		56.9061		57.0404		38.2947	34.2139	32.0943	392.733	32.0943
									0	100
									0.1	90.3
									0.2	80.7
									0.3	71
									0.4	61.3
									0.5	51.7
									0.6	42
									0.7	32.8
									0.8	25
									0.9	18.8
									1	15.3
									1.1	15
									1.2	18.9
									1.3	26.1
		1.1	0						1.4	35.4
		1.1	15						1.5	45
									1.6	54.7
		0	15						1.7	64.4
		1.1	15						1.8	74
									1.9	83.7
									2	93.4
[truncated: 10 more columns]

## Sheet: straube MC
	a	b	c	d	StrauLS no1	StrauLS no2	StrauLS no3	StrauLS no4	StrauLS no5	StrauLS no6	StrauLS no7	StrauLS no8	StrauLS no9	StrauLS no10	StrauLS no11	StrauLS no12	StrauLS no13	StrauLS no14	StrauLS no15	StrauLS no16	StrauLS no17	StrauLS no18	StrauLS no19	StrauLS no20	StrauLS no21	StrauLS no22	StrauLS no23	StrauLS no24	StrauLS no25	StrauLS no26	StrauLS no27	StrauLS no28	StrauLS no29
1	8	0.36	0.14	0.4	8.0976	49.8424	45.8674	49.9147	62.8227	44.2793	57.5913	35.2962	47.6842	15.2574	1.77461	1.4597	59.7934	69.6936	43.7272	37.734	13.8634	27.1837	21.5712	39.1309	32.6053	22.6277	25.7375	23.6838	40.5494	50.789	20.2531	19.5595	23.8125	34.2139	57.0358	MINIMALNY BLAD
2	7.41	0.38	0.1	0.45	21.1593	13.9012	7.40243	12.2157	23.4024	6.29137	15.9383	0.136576	10.4711	12.3883	27.6765	24.0544	21.1065	25.0143	5.73863	1.66279	14.8276	5.22309	10.071	3.86145	0.485555	8.30264	5.20765	8.50446	5.23124	13.3845	10.1402	10.3026	6.72809	11.4079	0.195767
3	6.67788	0.331963	0.112326	0.426762	14.1652	22.7013	16.7924	19.8557	31.9736	14.3713	25.1657	7.95656	18.1847	5.61934	21.3534	18.8837	29.5183	34.5175	14.1542	9.90174	8.88049	2.32059	3.29155	14.813	9.53984	0.953605	2.33774	0.607471	13.7919	21.348	3.62863	3.47669	0.619175	13.4732	12.3685	a)
4	7.55023	0.274417	0.172033	0.449442	85.1869	173.778	154.474	158.491	189.732	144.887	169.066	133.568	155.385	110.587	71.3596	74.942	184.342	188.024	145.395	137.777	96.8996	123.525	107.922	161.804	149.602	129.078	126.836	117.45	150.755	164.116	108.864	111.465	115.157	135.878	131.066	b)
5	7.80025	0.373529	0.112569	0.422434	12.6616	23.2084	18.3127	22.6458	33.8398	17.1952	27.8888	9.92065	20.7656	5.22928	20.3296	16.9954	31.3498	37.8388	16.6378	11.9012	6.89061	3.73587	1.08413	13.2432	8.21096	0.0745796	3.02605	0.516902	14.8284	23.5531	1.7338	2.1863	1.57601	14.0476	19.0019	c)
6	5.34762	0.298843	0.154211	0.414915	0.211309	42.155	35.7949	37.771	52.0387	31.9638	44.749	25.0128	36.0029	9.34427	8.55729	6.75894	49.21	55.2088	32.0146	27.2654	4.85719	18.4873	11.5833	35.3027	28.7565	18.6358	18.65	15.533	31.9924	39.7578	11.0894	11.5866	14.1084	26.0138	35.4908	d)
7	7.94533	0.25227	0.101212	0.373319	8.61578	50.4993	47.0113	45.9552	60.2855	41.6672	55.8926	34.568	44.3097	15.7626	1.00435	1.22002	57.3034	66.6215	42.1779	36.9927	11.2617	26.8373	19.5027	47.3881	39.4474	28.7223	26.3172	24.7003	41.1572	47.9719	18.1565	18.7726	20.2963	33.8075	50.936
8	5.18829	0.250752	0.110648	0.427148	14.8498	23.9923	16.658	17.1724	30.9597	11.797	23.0359	6.76407	15.8573	4.6263	21.4439	20.6998	28.5232	31.4897	12.2118	8.68777	10.6749	1.85904	5.20419	20.3253	14.3689	5.07326	3.04626	0.479115	14.1937	19.6676	5.13212	3.92987	2.72782	13.6362	4.96333
9	7.30294	0.317751	0.115893	0.363707	11.7262	19.482	18.5733	19.531	29.3086	16.3749	27.4834	9.41193	17.9213	8.09559	20.1541	19.1035	26.9029	36.874	16.268	11.3833	9.08358	2.36747	2.13981	13.8181	7.92489	0.041961	0.743317	0.282075	13.0475	20.1862	3.77331	4.24611	1.69977	13.3775	32.9644
10	6.64702	0.361645	0.18579	0.391705	21.0214	66.4257	62.9824	67.268	81.1318	61.406	76.2782	51.2014	64.7701	28.0131	9.75044	13.2041	77.7619	89.8372	60.7701	53.9258	27.0365	41.8537	35.8873	54.6482	47.2998	36.3234	39.8744	38.0686	56.5622	68.0278	34.1541	33.2031	37.9882	49.5405	85.9374
11	6.5796	0.367725	0.10008	0.406562	33.4867	7.40449	10.173	7.35534	0.692176	11.0241	2.86645	16.6039	8.75765	28.7764	39.5115	37.2997	1.18117	4.64876	11.4118	15.1013	29.6528	21.5381	25.0007	14.4241	18.3619	24.5254	22.3672	23.7986	13.2825	6.81005	25.7346	26.1753	23.4273	17.6342	7.23007
12	5.91742	0.390787	0.122726	0.388523	37.2049	14.4552	15.6974	12.8701	6.2444	15.8383	8.26817	21.5112	14.256	34.1997	43.2316	41.032	7.98869	1.01352	16.3383	20.097	33.892	26.5873	29.2359	21.4977	25.147	30.6282	27.9708	28.6695	19.2418	12.7825	30.2924	31.0877	28.182	22.6021	5.47999
13	7.19228	0.289737	0.10429	0.44247	3.10916	50.9475	41.2862	43.8777	60.4572	36.609	49.9384	29.9229	42.0751	16.1074	4.85956	2.62604	57.4719	60.6723	36.7476	32.2639	9.53879	23.991	15.8507	43.5377	36.8628	25.759	25.3081	20.5868	38.7568	46.6327	16.1035	17.197	19.6209	31.3351	25.4629
14	6.67934	0.241102	0.117031	0.437198	20.6592	77.7068	65.8108	66.4883	87.0096	58.343	74.3772	51.5687	64.6737	36.6904	11.6551	12.6764	83.5304	86.2346	59.0363	54.2997	26.9621	45.0419	34.4361	72.8836	64.3953	50.8458	47.3552	41.6434	62.9789	70.4371	34.9071	36.9786	38.4169	53.0359	44.9918
15	5.75445	0.369746	0.139051	0.370707	29.5176	5.0931	5.58717	3.34977	3.80316	6.11118	2.4826	12.3247	4.81923	26.9985	36.4235	34.5888	1.87194	10.4271	6.53333	10.7449	26.6164	18.1826	21.1349	11.7928	16.1059	22.1913	19.9005	20.2152	10.0238	3.26607	22.537	23.3854	20.5005	15.0527	10.3463
16	5.22819	0.354942	0.139585	0.368329	32.9928	9.67106	10.1791	8.46009	1.49499	11.0081	2.76332	16.7402	9.80661	30.5198	39.5157	38.0474	3.32765	4.66751	11.3177	15.24	30.4616	22.2522	25.2277	15.4506	19.6568	25.5115	23.7798	24.0815	14.4017	8.26542	26.5402	27.2225	24.7121	18.3902	4.42562
17	6.73865	0.303175	0.159185	0.38171	19.8717	65.487	61.8618	63.1926	78.0394	57.9755	73.2291	49.0891	61.0746	27.2911	8.9958	10.446	74.727	85.8024	57.9892	51.7755	24.1873	40.2151	33.1362	58.1584	50.1024	38.727	38.9888	37.2119	55.4393	64.7376	31.5391	31.4664	34.5575	47.7695	77.1453
18	6.07769	0.393618	0.194217	0.393768	6.61099	45.842	43.2593	48.3488	59.8168	43.0559	55.893	33.4259	45.9752	12.1803	3.53088	0.399931	56.8434	68.2547	42.1783	35.83	12.5457	24.9147	20.3316	33.5376	27.4049	18.0343	22.6973	21.272	37.4714	48.5572	18.6567	17.3403	22.3593	31.9506	67.8608
19	5.4371	0.315348	0.124837	0.396972	24.4527	5.47748	2.25501	3.78261	13.5293	0.0223221	9.53912	5.67333	2.39336	18.8677	31.1427	29.7617	11.4171	17.5884	0.0976104	3.97373	21.0555	11.0719	15.6545	0.0221851	4.93462	12.2148	11.6117	13.2091	1.33344	4.84291	16.4342	16.4475	14.2681	11.1405	5.81539
20	7.03138	0.25327	0.143362	0.359942	25.1848	71.3061	68.9183	67.2495	82.8487	63.0289	79.387	54.6398	65.3583	31.7671	13.7476	13.1916	79.4469	91.746	63.6054	57.4262	27.49	45.3099	37.3425	68.099	58.8648	46.8228	44.1382	43.0767	61.4109	69.2398	35.3835	35.8282	37.5991	53.0847	85.5755
21	6.70165	0.275086	0.127049	0.400123	8.03995	52.6445	46.8295	47.5411	62.7512	41.9892	56.0012	34.7782	45.7649	17.4127	1.12671	0.146759	59.7233	67.0002	42.277	37.2066	12.3836	27.5643	19.9879	47.2427	39.7837	28.8448	27.6185	24.8142	42.1557	49.7517	19.2083	19.8896	22.0001	34.5682	46.2082
22	5.95948	0.377333	0.105451	0.367141	44.0846	25.0806	25.2069	23.341	17.8756	25.4466	18.6652	30.4797	24.5259	42.3727	49.6352	48.1185	19.4035	12.3143	25.8207	29.227	41.8101	35.2155	37.4138	30.5612	33.9537	38.7077	36.7077	36.833	28.8423	23.373	38.5992	39.3627	36.981	31.7227	13.5224
23	5.21483	0.273457	0.124342	0.44516	8.94386	34.1176	25.0149	26.8346	41.9934	20.3238	32.2127	14.7311	25.3146	3.16203	15.8164	14.1605	39.3517	41.5185	20.5812	16.7984	3.38336	9.70134	2.12263	28.4075	22.3719	12.3474	11.2044	6.78103	23.0066	29.534	2.49244	3.72275	5.51323	18.6712	10.5297
24	6.16959	0.305037	0.184048	0.390223	32.1763	83.8264	78.7881	80.6903	97.6022	74.4402	91.259	64.7174	78.3338	41.3976	20.3938	22.2881	93.9259	105.167	74.4329	67.6853	37.494	55.1845	47.1221	75.2664	66.4768	53.7575	54.1646	51.6881	72.1983	82.5722	45.6198	45.6681	49.1504	63.5685	95.4494
25	5.32125	0.313265	0.14171	0.352374	23.6611	2.36258	2.32106	2.7644	10.8568	0.412828	10.0317	5.6365	1.39594	21.2637	31.0982	30.4508	8.79431	18.1002	0.351629	3.93624	21.8245	11.9034	15.6408	2.09093	7.27129	14.0464	13.5294	13.5549	2.81648	3.22078	17.2394	17.7207	15.6108	11.3761	20.0754
26	6.16414	0.305047	0.174569	0.444172	38.2458	102.01	89.2626	93.5933	115.418	83.7134	101.426	74.3678	91.0685	55.3846	27.4472	31.0206	111.41	116.074	83.7055	77.5096	47.3124	66.2658	55.7418	90.7177	82.0056	67.3127	67.7563	61.4902	85.8282	97.0236	56.0183	57.1983	60.9565	75.4236	78.8481
27	7.15989	0.359172	0.15765	0.441322	19.6061	72.2249	62.9034	68.9371	85.9655	60.4611	75.2762	51.0822	66.4283	32.4738	9.69721	14.3337	82.5057	88.7258	59.8562	53.8045	28.3149	43.3483	35.7435	58.7723	51.8647	39.9294	43.4296	38.7351	59.3022	70.8776	35.5213	35.5004	40.2965	51.2385	59.8011
28	5.73891	0.289793	0.163651	0.398338	13.7221	59.8844	54.3009	55.5937	71.0762	49.824	64.4422	41.8919	53.644	22.9816	3.90441	5.30313	67.8934	76.2151	49.9754	44.4486	18.4583	34.0859	26.5241	53.2603	45.5736	34.278	33.7997	31.0837	49.1715	57.6404	25.5572	25.9942	28.6014	41.3493	60.6561
29	7.37242	0.286562	0.16217	0.36581	36.5067	86.4162	83.9256	83.9673	100.286	78.99	96.4977	69.0672	81.6819	43.3896	23.8533	24.5059	96.5599	110.519	79.2108	72.1135	40.0753	58.6516	50.7029	80.0169	70.4793	57.6774	56.909	55.7311	75.792	85.6431	48.4942	48.4299	51.4006	67.155	107.391
30	5.89327	0.359746	0.19103	0.389316	11.4189	52.9504	49.9944	53.7787	66.4542	48.5024	62.2069	39.1198	51.492	17.648	1.00444	4.07479	63.3574	74.6607	47.9367	41.6265	16.7992	30.4692	25.0034	42.3099	35.5075	25.4268	28.5944	27.041	43.9783	54.4592	23.3552	22.4731	26.8231	37.5333	72.6094
31	7.0108	0.357405	0.179562	0.363754	16.8451	56.7678	56.4351	59.3706	71.1677	55.1604	69.5067	45.0519	57.0132	20.5843	5.34155	7.85926	67.9832	82.4914	54.5943	47.6655	21.056	35.2841	30.3003	46.6974	39.3598	29.2681	32.4063	32.1489	48.8173	59.5701	27.8663	26.5593	30.9912	42.5573	90.168
32	7.27354	0.394212	0.145436	0.356569	16.2345	10.7351	11.6245	14.6528	22.0339	11.8796	21.9141	3.97015	12.816	14.8236	24.8334	22.405	19.7635	31.5868	11.1887	5.8435	13.0197	3.47134	6.22735	2.05533	2.94351	9.78841	6.20185	5.87874	5.69941	14.2377	8.29972	9.77363	5.90282	12.0622	38.6274
33	6.55091	0.361351	0.11239	0.40074	27.2403	0.89584	1.81255	0.964729	9.65706	2.85355	6.09984	8.91322	0.542033	22.3919	33.8817	31.6688	7.61693	14.2585	3.23432	7.272	23.3187	14.37	18.1414	6.38621	10.7656	17.4809	15.3416	16.7418	5.37439	1.54896	19.0211	19.4949	16.608	12.5482	3.38763
34	7.31476	0.276962	0.186067	0.381184	70.3763	136.476	130.534	130.789	152.949	123.449	145.467	111.661	127.996	81.8954	55.2389	56.1942	148.243	162.808	123.872	115.475	75.7835	99.4573	88.4725	128.704	116.78	100.159	98.406	95.5667	121.67	133.609	86.4404	86.9849	90.3501	110.2	152.614
35	5.97752	0.279534	0.13598	0.36242	6.4679	27.533	26.0012	25.6996	36.876	22.4308	34.4715	15.7225	24.1676	1.90277	15.1522	14.9287	34.3294	43.9967	22.6413	17.8076	4.26774	8.57227	3.07344	23.6211	16.9986	8.21552	7.3801	6.6702	20.3309	26.8822	1.52264	1.52907	3.41113	17.3312	39.6598
36	7.14958	0.350172	0.181034	0.394874	31.3949	81.6811	77.2474	81.4827	97.1369	74.9459	91.217	64.2041	78.8421	39.7474	19.3563	22.8243	93.4693	105.762	74.3946	67.1628	37.8859	54.3031	47.3883	69.5988	61.4981	49.3568	52.5324	50.2541	70.5671	82.6071	45.697	44.9498	49.8022	62.6659	98.0192
37	5.96742	0.348984	0.188012	0.428295	23.911	76.7079	68.4198	73.6801	90.7412	65.6519	81.0734	56.0034	71.1599	35.922	13.4119	17.5437	87.1926	94.831	65.1434	58.8143	31.963	47.7083	40.0092	64.0418	56.6527	44.4485	47.4483	43.2795	64.0266	75.56	39.4471	39.3748	44.0053	55.799	73.4694
38	6.83955	0.242115	0.190141	0.378177	81.7576	153.543	146.484	144.319	169.224	136.774	160.732	125.341	141.647	95.0227	65.9795	65.3507	164.215	178.481	137.794	129.401	86.3083	112.798	99.8912	149.217	135.778	117.467	112.523	109.247	137.214	148.123	97.9568	99.3913	101.527	124.259	165.562
39	6.91713	0.266568	0.102277	0.365722	10.3474	22.9689	20.9947	20.3786	31.5317	17.125	28.7589	10.9479	18.9637	5.41345	18.5236	18.5299	29.0846	37.7562	17.4313	12.947	8.27987	4.27757	1.3191	19.8214	13.3665	4.77393	3.41714	2.50671	15.7697	21.7326	2.66746	2.44771	0.904577	14.5858	28.2268
40	6.22149	0.240314	0.178341	0.435471	72.4557	153.636	136.914	137.741	166.935	126.234	149.157	116.544	135.156	95.0942	59.5353	60.8989	161.969	166.084	127.237	120.446	81.3034	107.152	92.0503	146.917	134.75	115.428	110.375	102.351	132.735	143.344	92.6567	95.5907	97.6123	118.562	118.052
41	6.13716	0.329199	0.124786	0.431712	12.2745	26.0517	19.5244	22.7048	35.3942	16.9056	27.9636	10.4445	21.0054	3.04219	19.5137	16.9555	32.8752	37.4982	16.706	12.4345	6.70573	4.81748	1.0927	17.9881	12.6031	3.7211	5.02484	1.77891	16.6775	24.3513	1.31454	1.0567	1.81445	14.8359	14.3933
42	6.86711	0.361008	0.134337	0.354822	19.0714	7.60803	8.10091	10.0154	17.7429	7.41413	17.3166	0.279108	8.37484	17.2289	27.2061	25.5435	15.5523	26.3348	6.99565	2.08596	16.4438	6.68681	9.8837	0.696414	4.39854	11.2403	8.95188	8.7771	2.48907	9.97964	11.7595	12.8079	9.68756	11.4025	30.2096
43	5.65817	0.398438	0.197952	0.43443	9.20373	54.8931	48.0213	54.8754	68.8954	47.4281	60.6042	37.9426	52.3724	19.1423	0.324185	4.81698	65.7532	73.3971	46.475	40.4281	17.4779	30.27	24.4705	40.4729	34.5269	24.2153	29.3763	25.8233	44.0773	55.8572	23.8261	23.0389	28.4292	37.4633	57.318
44	6.56462	0.291053	0.1421	0.38206	7.71222	49.151	45.6013	46.3379	60.0225	41.6438	55.4504	33.9127	44.4979	14.7255	1.95379	0.961048	57.0453	66.5939	41.7746	36.3255	11.4068	26.074	19.4255	43.3153	35.9427	25.5782	25.1952	23.4765	39.9363	47.921	18.0755	18.209	20.6865	33.0673	55.6062
45	7.08268	0.39256	0.172186	0.438218	17.1802	67.0036	59.0453	66.2907	81.7599	58.1036	72.3037	48.1092	63.6358	28.4576	7.09925	12.5427	78.3783	85.9531	57.1452	50.7779	26.162	40.0554	33.5584	51.7517	45.3364	34.1218	39.3602	35.2715	55.0678	67.5344	33.0194	32.3457	37.9765	47.7706	63.3307
46	5.56854	0.341997	0.174653	0.430506	8.13772	54.7676	47.139	51.5279	66.7436	44.4219	57.9432	36.1747	49.3645	19.0458	0.918361	2.55146	63.6414	69.8614	44.0481	38.6283	15.1589	29.0698	22.1203	44.068	37.5603	26.7851	29.0501	25.2303	43.4699	53.3273	21.7336	21.8214	25.6875	36.2068	48.3166
47	5.03631	0.345197	0.111804	0.351579	47.0849	29.6013	29.2762	28.3772	23.2053	29.9985	23.4616	34.5206	29.4075	45.85	52.3754	51.527	24.6341	17.6679	30.1951	33.3408	45.5737	39.0361	41.2581	33.614	37.0372	41.562	40.4404	40.3109	32.966	28.3109	42.4758	43.0625	41.2167	35.772	16.6411
48	6.69267	0.297857	0.106639	0.407465	11.5958	25.1079	20.1127	21.6264	33.9249	16.7763	28.0988	10.5625	20.0694	3.76815	19.1175	17.6854	31.4333	37.3461	16.8293	12.5546	7.42738	4.62542	1.32534	19.2921	13.4417	4.58862	4.5591	2.11353	16.446	23.2706	1.92034	1.56622	0.637854	14.7525	17.6517
49	5.56558	0.277576	0.179562	0.420365	34.1171	92.9276	83.0562	84.8983	105.198	76.7975	94.2111	68.0828	82.657	48.3981	23.2679	25.136	101.381	107.94	77.1253	71.1113	40.8271	59.7746	49.6785	85.2073	76.1554	62.0999	60.7203	55.9299	78.4885	88.1268	49.3601	50.5696	53.2988	68.5015	80.5888
50	6.25609	0.360499	0.113254	0.379836	32.8876	8.68362	9.84858	7.7509	0.464745	10.6467	2.40583	16.3768	9.12497	29.7603	39.2931	37.5674	2.31656	5.0926	10.9917	14.8701	29.936	21.747	24.8558	14.9182	19.049	25.0071	23.0896	23.7222	13.7602	7.46735	26.0062	26.6357	24.0181	17.8722	0.153645
51	5.54932	0.369318	0.132032	0.382454	33.6004	9.61444	10.8195	8.47686	1.32364	11.4238	3.3134	17.1879	9.86707	30.4763	39.9469	38.0587	3.15948	4.17867	11.8194	15.6958	30.5082	22.5155	25.513	16.1586	20.1782	26.0451	23.881	24.5425	14.6513	8.24962	26.6436	27.3289	24.5991	18.613	0.555482
52	5.36708	0.263155	0.166502	0.372768	11.8674	54.5506	51.2564	50.5863	65.0141	46.1879	60.7465	38.6387	48.8336	18.8789	1.85426	1.91421	61.9441	71.9384	46.6048	41.1368	14.7496	30.5443	23.2642	50.6323	42.5822	31.6773	29.7915	28.2525	45.1164	52.4789	21.7925	22.2387	24.085	37.5572	64.9918
53	6.13527	0.303891	0.172605	0.370099	16.7676	59.4702	57.2529	58.1657	71.8896	53.6765	68.5066	44.8567	56.1091	22.663	5.89223	7.04383	68.6917	80.7461	53.6822	47.4667	20.3589	35.8742	29.3667	52.6818	44.7634	33.9315	34.2234	33.1391	50.3832	59.4036	27.4795	27.1993	30.2093	43.1688	79.2552
54	6.24974	0.378911	0.188272	0.383334	7.7722	46.5077	44.6602	48.8683	60.2683	44.0346	57.1189	34.4879	46.5593	12.6924	2.58754	0.751474	57.2866	69.4058	43.2963	36.9112	12.9961	25.7641	21.0947	35.2939	28.875	19.4374	23.4139	22.3766	38.4138	49.1031	19.2214	17.9687	22.6422	32.7521	71.2816
55	6.49174	0.283117	0.189952	0.374403	50.2643	106.985	102.909	103.159	121.931	97.1219	116.455	86.4383	100.658	59.211	36.6366	37.4942	117.802	131.844	97.412	89.7976	54.7059	75.3368	66.1247	99.8761	89.3974	75.0209	73.9235	71.9777	94.5688	105.32	64.0332	64.2268	67.3947	84.7595	128.041
56	7.40953	0.356941	0.165394	0.394014	19.2641	64.5291	60.7617	64.8677	78.8185	58.9729	73.6773	49.0552	62.4316	26.5543	8.25506	11.5796	75.4916	86.9755	58.398	51.7409	25.2335	39.9649	33.8897	53.145	45.8653	34.9444	38.1942	36.2394	54.5968	65.7507	32.282	31.4682	36.059	47.5519	78.7967
57	5.30882	0.384306	0.140164	0.408281	32.3119	5.96898	8.67766	5.36093	2.60606	9.15841	0.943099	15.0431	6.84581	27.6722	38.5046	35.9499	0.697107	6.84307	9.65766	13.5123	28.1788	20.145	23.4586	13.7696	17.6616	23.841	21.1321	22.5541	11.8665	4.95	24.2429	24.8436	21.7792	16.4888	1.85635
58	7.13374	0.26922	0.145106	0.414461	36.9584	96.3176	86.8183	88.0319	108.598	80.1321	97.9883	71.3615	85.8052	51.0056	25.8013	27.2567	104.717	111.862	80.5702	74.4491	43.2544	62.7857	52.459	89.3745	79.9564	65.6297	63.6616	59.0748	81.8584	91.3344	51.9995	53.2825	55.7923	71.6599	80.9837
59	7.45674	0.393293	0.105083	0.412535	27.0622	1.51572	1.57527	2.34034	10.9256	1.89913	6.90637	8.33482	0.703941	21.9151	33.7219	30.7378	8.86189	15.3811	2.49874	6.68318	22.358	13.8198	17.3337	7.35297	11.4647	18.1113	14.8875	16.5156	4.9157	2.74475	18.1409	18.8424	15.3767	12.5147	2.56099
60	5.21984	0.377539	0.169035	0.446176	9.96153	29.6948	22.5773	27.8778	40.516	21.2742	32.3034	13.9387	25.9002	0.240009	17.4579	13.4545	37.9018	42.6363	20.664	15.9917	2.93188	8.06436	2.57659	18.4764	13.4669	4.57873	8.00014	4.38847	19.9522	29.1776	2.42312	2.21982	6.23941	17.065	21.5722
61	7.66017	0.381619	0.153707	0.438379	15.2884	64.7334	56.6261	63.2917	78.8475	55.2444	69.3154	45.6608	60.7443	26.7114	5.47017	10.513	75.5201	82.5902	54.4198	48.2853	23.9327	37.8657	31.1937	50.4222	43.9917	32.8233	37.397	33.2593	52.8112	64.7083	30.7423	30.2752	35.512	45.4551	57.123
62	5.73204	0.276143	0.163761	0.437772	28.7983	88.3156	76.5019	78.9037	99.7125	70.1198	86.8942	62.0361	76.7436	44.8506	18.8543	21.0789	95.9969	100.086	70.4522	64.9557	36.268	54.644	44.2713	80.3232	71.7586	57.806	56.3715	50.6292	73.1834	82.4789	44.5353	46.0731	48.6769	63.149	64.3095
63	7.41535	0.285201	0.146266	0.422632	38.8315	99.7845	89.4664	91.8582	112.782	83.32	101.27	74.1313	89.4835	53.6724	27.5844	29.8463	108.823	115.611	83.5633	77.2689	46.0903	65.5069	55.1939	91.0547	81.8175	67.3261	66.4183	61.3923	84.8094	95.1088	54.8816	56.0223	59.1003	74.5524	82.2099
64	7.85785	0.285734	0.187758	0.375972	78.2257	145.711	140.698	141.246	163.546	133.961	156.86	121.231	138.256	88.9985	62.0835	63.2714	158.643	175.173	134.263	125.217	83.6937	108.087	97.183	136.925	124.562	107.509	106.428	104.024	130.9	143.796	94.7425	94.9443	98.8119	119.276	169.53
65	7.14836	0.269071	0.142756	0.445075	43.9404	112.202	97.6905	100.331	124.447	90.0522	108.894	81.3308	97.9593	63.2241	33.1224	35.5803	120.271	123.529	90.5164	84.5981	52.6251	73.4389	61.326	103.572	93.9622	78.0446	75.9183	68.877	94.5564	104.687	61.9435	63.9827	66.6627	83.0098	76.7105
66	7.11088	0.396802	0.157547	0.43761	4.64588	48.9159	41.9634	48.5778	62.242	41.2902	53.9351	32.2706	46.1847	14.5447	4.40351	0.554917	59.2235	66.1781	40.3926	34.6539	12.7073	25.0186	19.3311	35.0731	29.3816	19.4238	24.3029	20.7201	38.3503	49.6094	18.8076	18.1286	23.2622	32.2101	44.8617
67	6.99795	0.241468	0.141978	0.393163	37.212	94.0782	86.7084	85.6563	105.594	79.0667	97.1945	70.679	83.6304	49.2832	25.7273	25.649	101.769	110.609	79.8462	73.7543	41.5776	61.7275	51.3923	90.3015	80.269	66.0486	62.2303	58.7551	80.656	88.938	50.4344	51.8413	53.4472	70.4854	86.4024
68	6.20844	0.394425	0.157601	0.413042	12.5008	21.8082	18.0765	22.8247	33.1226	17.7177	28.2739	9.98255	20.8561	6.30631	20.4887	16.8744	30.6459	38.4533	16.989	11.9642	6.82085	3.40388	0.802338	11.0999	6.17953	1.79173	2.12161	0.155064	14.0825	23.3036	1.76552	2.61562	1.56672	13.8825	28.0866
69	6.19283	0.263275	0.163639	0.393178	31.9517	85.7345	79.225	79.2513	97.7146	72.8882	90.1042	64.2767	77.1643	42.8652	20.688	21.3142	94.0362	103.342	73.3798	67.2367	36.5923	55.39	46.0609	80.3434	71.0099	57.6513	55.4011	52.2941	73.2049	81.9971	44.9749	45.9008	48.1082	63.7966	85.1364
70	5.17458	0.297252	0.179803	0.426064	18.8123	71.0538	62.1069	64.8059	82.5795	57.2996	72.5584	49.2066	62.6996	31.573	9.16088	11.5378	79.1826	85.0075	57.3775	51.895	25.4401	41.7885	33.1549	62.5941	54.8662	42.5461	42.4708	38.0875	58.2095	67.46	32.9065	33.729	36.7063	49.5454	60.1223
71	5.44814	0.246776	0.138758	0.364273	3.27501	33.0799	30.713	29.3234	41.75	25.8861	38.5794	19.5687	27.8892	2.36384	11.9794	12.4762	39.1128	48.0606	26.3879	21.7231	1.3984	12.5218	6.11893	30.8668	23.687	14.24	11.8547	10.7879	25.142	31.0286	4.74137	5.23842	6.46789	20.5608	40.781
72	7.88252	0.241598	0.109711	0.352449	13.2447	54.3081	52.7002	50.4717	64.4597	47.0249	61.9074	39.5927	48.8291	18.6923	2.82653	1.83663	61.4	72.9228	47.6636	42.1079	14.7461	31.0739	23.8205	52.4236	43.8783	32.9995	29.9481	29.2822	45.6191	52.2991	21.9235	22.3944	23.6922	38.072	65.0781
73	7.6127	0.30636	0.19726	0.394863	79.8849	151.17	143.546	146.479	169.886	137.602	160.487	124.415	143.254	93.1973	64.0011	66.8127	164.865	179.455	137.57	128.459	87.5467	111.624	100.472	139.129	127.242	109.806	110.475	106.723	134.941	149.165	98.617	98.7706	103.578	123.075	166.074
74	5.4311	0.321429	0.184336	0.42815	19.8197	71.9043	63.2282	67.0931	84.4228	59.3767	74.5456	50.6846	64.8223	32.2272	9.91594	13.0857	80.9916	87.4504	59.1899	53.3997	27.0768	42.9827	34.8294	61.5753	54.0973	41.944	43.2738	38.9739	59.2071	69.3947	34.4737	34.9024	38.5949	50.8098	64.064
75	6.8851	0.397577	0.18174	0.44528	21.6596	74.318	65.3164	73.3509	89.7341	64.4461	79.1537	54.0438	70.5543	34.0838	11.3221	17.3209	86.2041	93.4128	63.3926	56.8194	31.4961	45.8384	38.9861	57.838	51.2937	39.5605	45.3081	40.689	61.5433	74.7189	38.6079	37.9424	43.9601	53.8936	68.6326
76	5.59006	0.277467	0.16487	0.357428	6.6655	44.8438	43.5586	42.9769	55.4984	39.4804	53.2197	31.8142	41.2443	11.4125	3.32933	3.2357	52.6054	64.0495	39.7401	34.1892	8.89825	23.5525	17.3797	40.6593	33.0534	23.1088	22.0556	21.4774	36.8701	44.2576	15.4972	15.4598	17.55	30.6098	64.5402
77	5.77499	0.313241	0.15155	0.396817	2.64146	35.9745	31.7956	33.685	46.2889	28.7902	41.1276	21.5454	31.9049	4.5903	11.2504	9.52427	43.5672	51.4762	28.7119	23.7355	1.6977	14.6045	8.65913	29.0104	22.6578	13.257	13.9371	11.8692	27.1785	35.0784	7.6626	7.67388	10.4345	22.4252	39.0524
78	6.59279	0.296826	0.110752	0.379867	15.0946	17.1829	14.6606	15.361	25.9273	11.7386	22.5814	5.53045	13.8883	9.864	22.7889	21.9256	23.5845	31.421	11.7972	7.43192	12.193	0.741312	5.8269	12.3512	6.5798	1.50543	1.57457	2.80171	10.0777	16.5033	6.96454	6.95915	4.89604	12.4053	20.8346
79	7.55322	0.378253	0.146386	0.370197	5.28064	27.2414	26.7744	30.0576	39.4436	26.3623	37.8474	17.8504	28.0433	2.12708	14.6316	11.9792	36.8493	48.6206	25.7203	19.9739	1.27959	9.88897	6.10645	17.8188	12.0974	4.00463	7.43851	7.09973	20.7377	30.0435	4.16274	2.8967	6.95865	18.253	50.2225
80	7.76251	0.313493	0.130861	0.415107	17.5122	66.8861	59.7251	62.6885	79.0687	55.8214	70.7453	47.3074	60.5208	28.3672	7.55703	10.1047	75.7371	83.2689	55.724	49.9616	23.7603	39.4604	31.6934	57.7939	50.2646	38.5287	39.3749	35.8365	55.1361	64.7816	31.0175	31.3472	34.7218	47.0591	58.2767
81	7.91217	0.299877	0.122907	0.414462	18.0864	68.1125	60.6648	63.0312	79.8546	56.1817	71.301	47.9269	60.9332	29.3106	8.18982	10.3367	76.5085	83.6927	56.2308	50.5922	24.0783	40.1795	32.0507	59.9479	52.2107	40.2574	40.3333	36.6814	56.1317	65.354	31.4459	32.0078	35.0199	47.8156	56.7829
82	7.11506	0.282573	0.15485	0.371385	28.2174	76.1497	73.0293	73.1004	88.9309	68.1185	84.6136	58.9734	70.9732	35.4927	16.5159	17.1514	85.4159	97.732	68.3721	61.8379	31.819	49.4131	41.6438	70.2349	61.2638	49.0588	48.0914	46.6085	65.7437	74.8817	39.7703	39.8891	42.5716	57.435	90.6422
83	7.7456	0.376923	0.136723	0.436124	4.55183	49.2401	42.024	47.8092	61.9113	40.6258	53.4215	32.005	45.5265	14.7941	4.3627	0.0347138	58.899	65.3966	39.9242	34.3835	12.1998	24.9248	18.8332	36.619	30.7242	20.5869	24.5007	20.8237	38.4898	49.1211	18.3933	18.0097	22.6346	32.0956	40.9029
84	5.12907	0.274958	0.198597	0.447931	50.7874	122.587	107.125	110.353	135.639	99.3794	119.057	90.1215	107.822	71.2115	39.4753	42.3636	131.255	134.499	99.7852	93.5471	60.2292	81.8772	69.2556	112.859	102.917	86.2599	84.4776	76.9586	103.982	114.876	69.9605	72.0295	75.0532	91.9222	92.8041
85	5.79779	0.371695	0.153122	0.356132	24.4371	0.354579	0.873246	2.98176	10.047	0.504834	9.68944	6.30291	1.40933	22.8082	32.0731	30.3037	7.99962	18.2085	0.0394856	4.61465	21.8142	12.8607	15.7003	6.56339	11.2367	17.5647	15.0703	14.8914	4.37579	2.84921	17.4761	18.56	15.4595	11.9679	23.9189
86	7.24233	0.297073	0.165574	0.419013	48.4129	112.302	102.179	105.212	126.836	96.3055	115.351	86.0853	102.59	63.301	36.1447	38.8838	122.615	130.884	96.4052	89.4382	56.1956	76.5582	66.063	102.079	92.3543	77.1594	77.0528	72.0948	96.8241	108.324	65.4941	66.3656	70.0633	86.1922	101.094
87	5.87395	0.394992	0.129813	0.362893	38.7105	18.5206	18.2166	15.8618	10.2756	18.0621	10.7179	23.8174	17.2119	37.3268	44.928	43.0567	11.9449	3.62899	18.5725	22.4447	36.171	29.1746	31.2836	25.0201	28.6509	33.7173	31.0601	30.9962	22.3862	16.1026	32.71	33.7426	30.889	25.3518	1.20532
88	7.18366	0.35581	0.165903	0.446104	29.7776	87.8326	76.9952	83.5828	102.522	74.1066	90.2257	64.0838	80.877	44.4791	19.1865	24.2456	98.7546	104.775	73.4905	67.0403	39.4548	55.8925	47.371	73.2715	65.7761	52.6643	56.2688	50.8272	73.4106	85.8766	47.3123	47.4505	52.5638	64.4867	72.1443
89	6.33423	0.266206	0.124461	0.449499	14.2724	69.2572	57.1365	59.2711	78.7916	50.8866	65.8782	44.0822	57.401	30.1911	5.81387	7.7919	75.4653	77.4648	51.285	46.6783	21.355	37.9792	28.1467	62.4513	54.8218	42.0459	40.1858	34.3077	54.9143	62.8808	28.7832	30.5323	32.5873	45.6089	36.6128
90	5.41586	0.265503	0.152078	0.360118	1.34058	34.6617	32.9957	32.1157	44.1244	28.7745	41.576	21.9365	30.5676	3.58055	10.4422	10.5864	41.443	51.4577	29.1208	24.1335	0.666653	14.472	8.44191	31.4119	24.2658	14.8985	13.3614	12.611	27.0059	33.517	6.83234	7.00883	8.6777	22.1389	48.4728
91	6.3821	0.38502	0.119032	0.361819	36.4255	15.378	15.1174	12.9253	7.00727	15.1734	7.50662	21.027	14.2936	34.9096	42.841	41.0694	8.73737	0.231449	15.6438	19.6041	33.921	26.5394	28.8442	21.7631	25.5932	30.8966	28.4179	28.3683	19.431	13.0947	30.3023	31.2893	28.4772	22.5803	1.16053
92	7.3813	0.340244	0.161133	0.429087	30.7282	86.9292	77.8466	83.0083	101.358	74.5049	90.8656	64.5588	80.4062	43.7842	19.7598	23.8568	97.6113	105.243	74.0742	67.5238	39.0918	55.9454	47.5466	74.1883	66.2859	53.2693	55.896	51.3509	73.3411	85.181	47.0461	47.159	51.7744	64.4874	77.8042
93	6.06586	0.264754	0.10176	0.376746	19.3903	11.7332	9.07488	8.73429	19.2699	5.42468	15.9109	0.00442512	7.46292	14.0559	26.5503	26.4105	17.051	23.9949	5.71365	1.79732	17.1469	5.77113	11.0781	8.74326	2.97514	4.92766	6.22814	7.47943	4.7864	10.1406	12.0689	11.7189	10.356	11.2414	12.1647
94	6.60694	0.263178	0.167216	0.384614	41.8423	98.1002	92.2928	91.9488	111.142	85.6406	104.128	76.2524	89.7146	52.3768	29.4877	29.9076	107.213	118.341	86.1696	79.4282	46.2685	66.4009	56.707	92.6592	82.5514	68.416	66.0056	63.2514	85.268	94.6685	55.2457	56.0607	58.4186	75.3761	103.593
95	7.73123	0.290396	0.194902	0.387658	86.1345	159.107	151.938	153.485	177.722	144.917	168.802	131.694	150.303	99.3028	69.652	71.554	172.555	188.058	145.154	135.869	92.9818	118.416	106.614	148.789	136.098	117.986	117.263	113.785	142.628	156.436	104.54	104.943	109.21	130.205	176.326
96	7.70116	0.275495	0.128185	0.375532	18.7535	64.0279	60.5009	60.4136	75.5438	55.5911	70.9405	47.3348	58.4802	26.1687	8.07942	8.56512	72.2779	82.998	55.902	49.9895	22.187	38.6812	31.1725	58.905	50.5356	39.0547	37.7542	36.081	54.0313	62.2763	29.6044	29.9105	32.2086	46.1369	70.4324
97	5.76302	0.347745	0.170869	0.399564	0.366585	39.4511	35.5604	38.8553	51.1272	33.6541	46.1093	25.5474	36.8462	7.26448	8.71522	6.02512	48.3155	57.1969	33.2553	27.8096	5.50737	18.1238	12.6605	30.2079	24.0252	14.6437	16.9654	14.9807	30.6874	39.8393	11.4982	11.0323	14.6918	25.5505	48.1775
98	7.62811	0.332315	0.12645	0.38551	0.76746	36.5807	33.781	36.0447	47.8157	31.5362	43.9472	23.6653	34.1464	5.05661	9.91343	7.92728	45.0657	54.7059	31.2834	25.8935	3.42587	16.132	10.7848	28.7446	22.3935	13.2069	14.7755	13.3553	28.4378	36.9768	9.38505	8.95047	12.184	23.6856	44.6913
99	5.84166	0.310897	0.136191	0.447967	0.90615	45.1148	35.7111	39.1502	54.8608	31.8893	44.547	25.1205	37.3082	11.621	8.61373	5.82555	51.9797	55.1212	31.8304	27.3749	5.8636	19.352	11.8265	36.5484	30.3894	19.8506	20.4552	15.8232	33.3853	41.5994	12.0863	12.902	15.7408	26.993	23.8643
100	7.01086	0.334461	0.151865	0.448281	23.3255	79.7047	68.5772	73.9469	92.7758	64.8538	80.3817	55.8714	71.5073	38.2272	13.5179	17.7243	89.1893	93.8923	64.5126	58.6799	32.2308	48.4154	39.6691	67.3055	59.9392	47.1407	49.3101	43.7774	65.4887	76.5724	39.8343	40.4104	44.6416	56.6008	58.5623
101	6.89446	0.344032	0.160589	0.365412	5.29417	41.9078	41.1799	43.372	54.4431	39.5107	52.5507	30.6923	41.3153	9.15419	4.93113	2.96832	51.5698	64.0851	39.13	33.0471	8.95301	22.0672	17.2297	33.5521	26.8112	17.5511	19.7503	19.3301	34.4849	43.7878	15.1614	14.2156	17.8898	29.1702	66.6205
102	7.3512	0.37197	0.141392	0.373323	8.61411	23.2883	22.4623	25.5118	34.8595	21.8242	32.9546	13.7542	23.5942	5.16782	17.5353	15.0558	32.3505	43.2832	21.2579	15.8038	4.70982	6.19687	2.34816	14.416	8.85748	0.946894	4.01313	3.51014	16.8021	25.6346	0.575818	0.520773	3.27242	15.487	42.6827
103	7.57077	0.377529	0.124765	0.418961	9.48416	27.1715	22.4812	27.0035	38.3396	21.4935	32.5428	13.8493	25.0395	2.1809	17.5226	14.0462	35.7658	42.8942	20.8823	15.9006	3.59546	7.32581	2.49592	16.7498	11.5488	3.05458	6.42567	4.00799	18.7003	27.8292	1.72298	1.15295	5.13035	16.4254	25.8755
104	5.28637	0.357099	0.163781	0.449491	5.62493	36.9783	28.7955	33.736	47.6592	26.6961	38.4135	19.4191	31.7591	5.3624	13.2706	9.4898	44.9121	49.0132	26.2365	21.5708	1.58529	13.5316	7.27072	26.2083	20.7916	11.2105	13.8961	9.78861	26.3305	35.4496	7.30192	7.43248	11.1876	21.7559	24.1058
105	7.09501	0.302879	0.133661	0.414433	13.0929	60.8916	53.8313	56.2206	72.2453	49.6586	64.1124	41.6873	54.1946	23.7563	3.58821	5.7274	69.0408	76.0205	49.6746	44.2402	18.8828	34.2335	26.5223	52.872	45.4971	34.0868	34.3236	30.8559	49.4644	58.3952	25.9226	26.4091	29.3735	41.5456	51.7416
106	5.63577	0.39744	0.183065	0.407431	7.05487	28.6395	25.2372	30.2146	40.8003	25.0235	36.2066	16.6955	28.1145	1.05173	15.6668	11.873	38.1808	47.046	24.2238	18.7981	1.2247	9.55158	5.287	17.2917	12.0582	3.70815	7.97324	6.15666	20.7387	30.5825	4.11814	3.09784	7.59241	18.0761	40.9021
107	6.90301	0.372898	0.173573	0.402297	13.8468	57.6898	53.5389	58.422	71.7851	52.3552	66.2643	42.6371	55.9967	21.2935	3.39128	7.21725	68.5891	79.1921	51.6372	45.2072	20.2722	34.0148	28.3481	45.5101	38.7965	28.3908	32.3406	30.1705	47.9558	59.176	26.9376	26.0245	30.8549	41.3054	70.3877
108	5.33003	0.29679	0.136578	0.388782	16.2022	16.6039	13.3905	14.3093	25.1384	10.406	21.1197	4.36105	12.8501	10.3094	23.6442	22.6374	22.8102	29.8537	10.4642	6.24145	12.9934	1.64544	6.87082	11.6163	5.96467	2.14998	2.22014	3.7879	9.20535	15.5791	7.81245	7.69683	5.65079	12.1909	19.1466
109	7.26102	0.380544	0.159558	0.397582	4.94529	44.487	41.295	45.9316	57.7813	40.554	53.3049	31.3857	43.6602	11.138	4.85358	1.23603	54.8458	65.3122	39.8178	33.7531	10.761	23.2383	18.3226	32.984	26.8415	17.4145	21.4044	19.7036	35.8704	46.4146	16.8533	15.8201	20.4491	30.3579	57.9573
110	6.84539	0.378898	0.169329	0.397528	6.48196	46.6492	43.3819	48.0204	60.0849	42.5683	55.5196	33.2993	45.7247	12.8012	3.44832	0.17764	57.1066	67.6813	41.8377	35.7012	12.3526	25.0482	20.0243	35.0752	28.8256	19.2443	23.2137	21.4768	37.8871	48.5353	18.5425	17.5196	22.1751	32.0829	61.3166
111	5.94632	0.314398	0.146154	0.416481	0.194148	42.4423	36.2176	38.8207	52.8401	32.9029	45.6227	25.6413	36.9668	9.56527	8.2727	6.04856	49.9966	56.3133	32.8115	27.9051	5.60037	18.9764	12.3349	34.5933	28.1918	18.1697	18.9355	15.8584	32.3621	40.619	11.7875	12.0757	14.9766	26.4497	36.2053
112	7.72849	0.271704	0.136006	0.352196	21.3589	64.2192	63.2219	62.1224	76.2092	58.4215	74.0957	49.763	60.1891	26.3159	9.91171	9.72165	72.9309	86.327	58.7796	52.4615	23.5045	40.2772	33.2791	60.0411	51.2776	40.0037	38.4803	38.0637	55.3772	63.5607	31.0273	30.9953	33.2084	47.7636	84.5705
113	7.22624	0.353345	0.197288	0.377748	42.1814	93.3979	91.0159	94.9985	110.533	89.0028	106.536	77.0283	92.1406	48.7598	28.6279	31.9716	106.617	122.295	88.3661	80.218	48.1389	65.6775	58.9542	80.8429	71.9741	59.3018	62.8993	61.6187	82.6649	95.6924	56.5054	55.2806	60.5838	74.6146	126.376
114	5.18996	0.399027	0.191745	0.357461	18.4287	7.80676	8.67857	11.7921	18.9187	9.05708	18.799	1.28599	9.98315	17.0761	26.8171	24.3411	16.7063	28.2672	8.34763	3.11098	15.2038	5.98091	8.6002	0.874375	5.70124	12.3423	8.67823	8.36717	2.9149	11.3435	10.6244	12.1076	8.24595	11.738	40.106
115	7.18743	0.269384	0.167746	0.383269	51.4605	110.98	105.164	105.074	125.226	98.419	118.085	88.1933	102.644	62.284	38.1552	38.7903	121.036	133.37	98.8994	91.5842	56.237	77.5328	67.4371	104.664	93.96	79.0047	76.8896	74.1222	97.5059	107.805	65.7733	66.474	69.2055	87.1026	119.142
116	7.21691	0.286526	0.108353	0.392872	3.00896	35.7795	31.4751	32.3002	45.2959	27.6162	40.0992	20.8534	30.6568	4.4403	11.4662	10.4615	42.5927	50.0955	27.774	23.031	0.735401	14.0954	7.72574	30.4752	23.8535	14.2833	13.7247	11.6389	26.8801	33.9892	6.79008	7.13081	9.27409	21.9842	32.6668
117	5.14624	0.331211	0.114895	0.424157	32.8572	4.23186	8.68857	6.36672	3.02773	10.5771	2.13222	15.6044	7.66978	26.336	38.512	36.6306	1.11093	5.1745	10.7422	14.0838	28.8141	20.052	24.4039	10.3158	14.4572	21.1468	20.0902	22.3118	11.1133	5.22633	24.7083	24.6081	22.3882	16.3235	11.4355
118	7.71606	0.303471	0.165385	0.382276	43.3836	98.0357	93.6293	95.2615	113.053	88.9851	107.229	78.3564	92.7253	52.3272	30.3877	32.1496	109.089	122.274	88.9975	81.5701	48.5897	67.7575	59.2769	89.2208	79.594	65.9773	66.3106	64.1499	85.9809	97.1188	57.3838	57.3024	61.0108	76.7975	112.672
119	7.98211	0.252464	0.134607	0.448255	61.013	138.948	121.602	123.731	151.682	112.038	133.326	102.85	121.208	83.7966	49.2241	51.4176	146.999	149.387	112.799	106.505	70.5494	94.4176	80.1442	130.813	119.808	101.585	97.8344	89.4598	118.539	129.099	81.1164	83.8868	86.2534	105.174	92.6738
120	6.29615	0.268728	0.176337	0.402095	46.832	108.122	99.7428	100.46	121.523	92.796	111.915	83.2056	98.0896	60.0856	34.5045	35.668	117.401	126.756	93.2714	86.5066	52.7256	73.5643	62.9879	101.259	91.0398	76.0167	73.8904	69.861	93.5894	103.655	62.053	63.162	65.8168	82.9828	104.542
121	5.87796	0.355683	0.173566	0.447751	12.472	63.036	53.4512	59.2157	75.7386	50.9181	64.8918	42.2551	56.8697	25.4057	3.33226	7.75442	72.4691	77.5019	50.3854	44.8183	20.9454	35.2046	27.7639	50.3606	43.876	32.4767	35.5976	30.7873	50.4329	61.2427	27.7608	27.911	32.3432	42.6627	49.4843
122	6.50132	0.280888	0.114296	0.364696	12.5606	19.4384	17.8401	17.66	28.1837	14.5173	25.7679	8.24506	16.2207	8.12911	20.6479	20.3698	25.7989	34.6892	14.7034	10.1954	10.3948	1.59743	3.57241	15.6563	9.48903	1.25492	0.52871	0.218952	12.6199	18.7859	4.98157	4.96404	3.17532	13.1795	27.8326
123	7.55741	0.378864	0.142898	0.364509	8.77761	21.8902	21.933	24.9524	33.7102	21.6221	32.6709	13.3582	23.0146	6.24321	17.8918	15.4344	31.2226	43.0455	20.9991	15.4007	5.1567	5.56103	2.06871	12.9499	7.4148	0.288206	3.02958	2.94604	15.8875	24.8359	0.06875	1.23072	2.68122	15.0443	46.285
124	7.42888	0.30602	0.128896	0.397838	9.55681	53.4012	48.4317	50.3053	64.7468	44.7548	58.7006	36.7666	48.3402	17.9948	0.0478226	1.72403	61.6818	70.2529	44.7389	39.2309	14.3692	29.0603	22.1701	45.9906	38.7674	28.0851	28.4756	26.0305	43.3417	52.0094	21.1221	21.2695	24.1937	36.0538	52.6019
125	5.3795	0.263151	0.122853	0.439651	5.07501	39.4324	30.2784	31.6514	47.4016	25.1126	37.5724	19.4107	30.1191	7.25008	12.2721	10.9006	44.6593	47.1508	25.4694	21.5622	0.320835	14.1296	6.16836	34.2505	27.8176	17.3569	15.676	11.2461	28.0076	34.5019	6.47819	7.82706	9.4556	22.3639	15.7334
126	5.27824	0.365104	0.1154	0.364655	45.1068	26.417	26.54	24.9932	19.5306	26.9957	20.288	31.8211	26.122	43.4006	50.5329	49.2367	21.0277	14.1362	27.3007	30.5926	43.0406	36.4386	38.7033	31.3929	34.796	39.5046	37.8413	37.9527	30.1248	24.9518	39.86	40.5294	38.349	33.0182	14.6958
127	5.54826	0.321725	0.138369	0.422793	12.3459	25.1326	19.264	21.9516	34.3607	16.5185	27.6057	10.1029	20.2932	3.74918	19.689	17.4652	31.8609	37.0429	16.3796	12.0868	7.25488	4.34799	1.47901	17.7132	12.2144	3.41371	4.39511	1.48422	16.102	23.5392	1.85781	1.61926	1.07972	14.5638	17.3174
128	6.15492	0.259508	0.11572	0.432706	3.00823	50.4681	41.1961	42.3253	59.1027	35.5559	49.0932	29.3598	40.6862	15.7386	4.92021	3.67668	56.1427	59.4337	35.9767	31.6906	8.468	23.4833	14.9684	45.2973	38.228	26.9743	24.97	20.4937	38.4199	45.3286	15.1469	16.5548	18.2264	30.8598	26.6161
129	7.12706	0.357821	0.154795	0.350818	2.90741	28.7195	29.6107	31.6768	40.8262	28.7274	40.6256	20.1856	29.7272	0.990192	12.7217	10.8834	38.2062	51.4023	28.2541	22.3511	0.0187034	11.7655	7.96775	20.7126	14.548	6.37439	8.97529	9.3385	22.7287	31.6083	5.64326	4.37712	8.04151	19.6522	59.8386
130	5.3409	0.263787	0.117084	0.356974	23.9368	3.56091	2.4782	1.68235	10.8474	0.789922	9.08548	6.06314	0.496733	20.3419	30.9924	31.1831	8.78508	16.6856	0.511349	4.37057	22.5178	11.8633	16.4747	1.19763	4.33928	11.5319	12.7765	13.2533	2.23745	2.73649	17.7649	17.6445	16.3897	11.122	12.098
131	6.83242	0.241957	0.118135	0.402202	15.3409	64.4818	57.2583	56.7082	74.0269	50.7116	65.9633	43.7659	54.9956	26.5179	5.8959	6.05738	70.7892	77.259	51.3626	46.3563	19.5004	36.4955	27.5272	60.98	52.6168	40.4698	37.267	33.8396	52.6477	59.6625	26.9729	28.3067	29.6768	43.9122	50.6589
132	6.26535	0.36426	0.196619	0.438897	34.6349	93.2156	83.1957	90.1351	108.943	80.7351	97.3527	70.008	87.2791	48.6196	23.3618	28.6801	105.056	112.571	79.9905	73.0713	44.3908	61.1524	52.8328	77.7951	70.0643	56.7623	61.0172	55.9535	78.9402	92.1526	52.4602	52.2826	57.8382	70.0169	87.1173
133	7.51692	0.30376	0.131276	0.359008	4.71585	41.5692	40.6755	41.1375	52.8414	37.6168	50.8984	29.584	39.3029	8.89372	5.27075	4.48059	49.9978	61.8575	37.6231	31.9189	7.40148	21.2495	15.7256	35.8252	28.656	19.1437	19.3969	18.9651	33.9999	42.0336	13.7562	13.3402	16.0192	28.4102	59.7803
134	6.81721	0.271476	0.178357	0.37785	52.0016	110.587	105.612	105.387	125.092	99.0659	118.765	88.6529	102.94	61.9814	38.457	39.0027	120.904	134.131	99.519	92.0521	56.465	77.7215	67.8844	104.292	93.5351	78.7112	76.7502	74.3923	97.532	107.926	65.9974	66.5314	69.3369	87.2837	124.905
135	5.91022	0.372882	0.10983	0.434736	33.2638	4.77417	9.34252	5.78013	3.23912	10.3195	2.13208	15.7797	7.22251	26.7532	38.9523	36.2336	1.31839	5.47746	10.742	14.2622	28.4693	20.2958	24.2168	12.6468	16.4417	22.9241	20.5534	22.8773	11.6223	4.92057	24.5051	24.7226	21.8375	16.6078	11.8791
136	5.67658	0.391383	0.155915	0.371113	26.8407	1.9265	2.16916	0.735789	7.77923	2.15503	6.64156	8.90926	0.868535	24.5628	34.1219	31.8238	5.77403	15.0801	2.74026	7.26797	23.5704	15.1348	17.8689	9.73848	14.0623	20.2327	17.157	17.3761	6.86553	0.596488	19.4112	20.522	17.1607	13.0722	17.7342
137	5.63222	0.2849	0.107524	0.372971	27.4251	0.200809	2.04455	1.90897	7.0709	4.78024	4.54556	9.9762	3.12208	23.2354	34.038	33.6137	5.07888	11.9924	4.65186	8.35413	25.3079	15.3758	19.7693	3.68055	8.73394	15.6454	16.1133	16.9938	6.12818	0.903152	20.8119	20.7527	19.1943	12.8086	3.81839
138	5.10264	0.248335	0.118409	0.400227	15.7546	19.7502	14.7503	14.4924	26.9172	10.1805	21.2771	4.98704	13.2167	7.88924	22.7285	22.5135	24.5559	29.5885	10.6078	6.87872	12.7108	0.41701	6.80662	16.9074	10.8477	2.06768	0.0001055	2.37689	11.2679	16.5409	7.28286	6.41426	5.29049	12.5869	11.0799
139	5.71616	0.393016	0.147456	0.352113	33.5988	12.5543	11.594	9.31473	3.59378	11.3825	3.42643	17.6683	10.7639	32.7376	40.4685	38.6258	5.38738	4.22715	11.9225	16.1849	31.1997	23.6297	25.7532	19.2997	23.2866	28.6724	25.8727	25.4889	16.414	9.68531	27.4617	28.6586	25.6163	19.81	11.1217
140	6.77475	0.375608	0.112811	0.399145	28.0791	0.729296	3.09429	0.0106752	8.26022	3.74318	5.02487	9.94499	1.55048	23.6419	34.7448	32.329	6.24608	13.2122	4.21472	8.32236	24.0962	15.4666	18.9425	8.4557	12.6923	19.2074	16.6298	17.877	6.73708	0.393984	19.9008	20.5395	17.4478	13.1564	3.66111
141	7.81422	0.344591	0.192537	0.420802	67.1867	137.024	126.944	133.368	155.881	123.113	143.958	110.099	130.016	82.3164	52.8211	57.9396	151.12	162.413	122.495	113.885	77.3407	98.6654	88.4686	120.77	110.646	94.3289	98.0098	92.94	120.488	135.769	87.4406	87.2672	93.3137	109.518	138.283
142	7.07358	0.388424	0.199311	0.418781	37.6814	92.936	86.1265	93.5505	110.396	85.164	101.852	73.2404	90.4871	48.4045	25.3354	30.9917	106.482	117.78	84.094	76.3619	46.8641	63.165	56.1501	76.2655	68.4961	55.7329	61.5429	58.0001	80.2597	94.5784	54.8797	53.7817	60.1879	72.0961	104.495
143	5.28116	0.372702	0.128572	0.366021	41.0242	20.9795	21.1026	19.2539	13.4552	21.4438	14.2709	26.7063	20.4895	39.2182	46.8714	45.3524	15.0653	7.6063	21.8129	25.3857	38.698	31.691	34.0501	26.5926	30.2008	35.2301	33.2428	33.3654	24.948	19.2599	35.3001	36.0742	33.6267	28.011	7.20732
144	5.35865	0.392313	0.197368	0.372177	7.74575	23.7661	23.3849	27.1102	36.0212	23.4207	34.508	14.8974	25.0819	4.80026	16.914	13.974	33.4906	45.1609	22.6747	16.9676	3.56279	7.06223	3.60662	13.8379	8.39948	0.610554	4.5296	4.21467	17.5003	26.9399	1.68031	0.280451	4.54164	16.0926	53.0191
145	5.03586	0.377142	0.196847	0.397813	4.43784	31.6961	28.705	32.8151	43.6995	27.9115	39.5482	19.6287	30.763	1.2994	13.3316	10.113	41.026	50.4428	27.2714	21.7842	0.817294	12.2467	7.69451	21.3917	15.7686	7.14852	10.6361	9.05106	23.7974	33.3071	6.38128	5.49234	9.63165	20.2703	47.6032
146	5.36616	0.284721	0.181659	0.408413	25.1596	77.7978	70.2738	71.8551	89.7443	64.9524	81.11	56.4829	69.7308	36.7604	14.6604	16.3086	86.2142	94.0082	65.1768	59.3025	30.8611	48.2672	39.4575	70.5069	62.0589	49.3242	48.485	44.8285	65.2528	74.4443	38.7394	39.5052	42.2432	56.328	74.4796
147	7.29844	0.383123	0.180522	0.37081	14.6163	53.8892	53.3636	57.5606	68.8149	53.0539	66.909	42.653	55.0947	18.3701	3.27323	6.63431	65.6741	80.0139	52.2252	45.2233	19.5769	32.9824	28.5057	42.1659	35.3	25.5489	29.9517	29.5521	46.053	57.4748	26.1375	24.5326	29.5787	40.1631	87.021
148	5.50251	0.292288	0.18798	0.399117	28.4854	80.6687	74.326	75.9338	93.4007	69.3679	85.861	60.3557	73.7145	38.9687	17.3891	19.0689	89.8025	99.2015	69.5098	63.245	33.9325	51.5299	43.0271	72.9648	64.3201	51.5741	51.1878	48.0969	68.5542	78.2192	41.9405	42.4014	45.4229	59.7404	84.9512
149	6.61164	0.292736	0.183727	0.379744	43.735	98.536	94.168	95.1367	113.16	89.0166	107.417	78.6173	92.6722	52.712	30.7504	32.0651	109.195	122.311	89.1691	81.8357	48.5488	68.0523	59.323	90.7043	80.8716	67.1261	66.7307	64.6149	86.4417	97.1514	57.4271	57.5206	60.8778	77.0996	115.864
150	5.72842	0.272423	0.130034	0.403842	4.16812	35.9392	30.3755	31.0233	44.7738	25.9438	38.3978	19.6355	29.4576	4.56312	12.2067	11.3257	42.0803	48.1284	26.2222	21.7912	0.189165	13.3503	6.47605	31.1966	24.5752	14.7776	13.5619	10.8794	26.4117	33.0902	5.88651	6.58285	8.39959	21.4279	28.6153
151	5.92958	0.328132	0.134241	0.379978	18.4033	11.8437	9.90771	11.5055	21.0303	8.00037	18.2247	1.54505	9.96524	13.9708	25.9894	24.535	18.7785	27.0243	7.82389	3.37471	15.2176	4.72652	9.07308	5.7319	0.448036	7.06156	5.9343	6.91582	5.33457	12.2365	10.3134	10.6853	8.11373	11.5074	20.8945
152	5.66514	0.253196	0.132595	0.445951	11.8807	65.6571	53.8928	55.322	74.5734	47.3118	62.0936	40.8831	53.5661	27.4219	3.62958	5.11924	71.3255	73.2603	47.8334	43.4215	18.3983	34.9493	25.1235	60.0318	52.3764	39.7758	37.2159	31.5367	51.6348	58.987	25.7293	27.6006	29.2623	42.4074	34.4658
153	7.79235	0.254056	0.139786	0.443581	60.6078	137.244	120.785	122.768	150.149	111.439	132.642	102.141	120.243	82.4858	48.6737	50.7656	145.495	148.683	112.175	105.784	69.8059	93.5117	79.546	129.198	118.198	100.202	96.6044	88.6592	117.351	127.932	80.3121	82.9167	85.3315	104.195	95.3054
154	7.93421	0.253882	0.12303	0.44684	46.4968	117.055	101.536	103.485	128.743	92.9363	112.286	84.5141	101.18	66.9569	35.7119	37.7151	124.487	126.921	93.6103	87.8387	55.1082	76.7679	63.886	109.586	99.5818	83.0683	79.7659	72.2713	98.6343	108.296	64.7065	67.1623	69.3631	86.5404	74.4941
155	5.85692	0.377939	0.166294	0.360202	17.2217	10.1944	10.5484	13.1492	20.9326	10.2847	20.3112	2.76255	11.398	15.2395	25.558	23.4226	18.6827	29.7111	9.72681	4.61415	14.113	4.39067	7.48105	2.23469	2.81597	9.75468	6.78702	6.70559	4.91146	12.9898	9.37673	10.5938	7.07044	11.827	36.4474
156	7.20151	0.344062	0.171423	0.360522	17.4403	57.5689	57.2935	59.5629	71.6132	55.5075	70.0424	45.6095	57.2738	21.2005	5.91959	7.98939	68.4204	82.8997	55.0829	48.2331	21.2569	35.8512	30.6107	48.4213	40.8702	30.6391	33.0849	32.8813	49.573	59.9207	28.1662	27.0301	31.1174	43.1407	89.5666
157	6.6908	0.316767	0.195772	0.373338	44.7978	97.7701	94.9333	96.879	113.683	91.0938	109.349	79.8504	94.2342	52.1229	31.2658	33.2443	109.707	124.754	90.9312	83.091	49.7531	68.6461	60.8445	88.1477	78.5473	65.2225	66.4537	65.0349	86.4988	98.2338	58.5079	57.9531	62.1206	77.7128	126.667
158	5.6765	0.29338	0.127813	0.449859	3.67445	41.8591	32.1685	34.9455	50.7535	27.8269	40.2642	21.5929	33.2383	9.1167	10.9993	8.67123	47.9488	50.3432	27.9244	23.7838	2.72569	16.1988	8.46604	34.4935	28.3434	17.8715	17.6234	12.8806	30.1185	37.6118	8.86172	9.94146	12.2995	24.2257	17.6178
159	7.32196	0.282864	0.108855	0.387295	1.25888	37.6373	33.7218	34.2629	47.2855	29.7397	42.4664	22.8634	32.6116	5.8693	9.95331	9.13319	44.5453	52.5929	29.9329	25.0772	2.24253	15.8827	9.4736	32.6131	25.8003	16.1198	15.3798	13.4922	28.8181	35.9288	8.40816	8.72683	10.8184	23.5398	36.5319
160	5.35269	0.309076	0.190112	0.366395	12.4279	52.8463	51.2181	52.1797	65.0313	48.0349	62.2625	39.3861	50.1746	17.568	1.82846	2.99261	61.9609	74.1108	47.9874	41.8976	15.7834	30.5807	24.5517	46.0979	38.5098	28.2126	28.7638	27.9601	44.3793	53.2103	22.6007	22.1851	25.2103	37.5846	77.1235
161	6.47896	0.29041	0.105237	0.397764	14.9797	19.4525	15.3368	16.3073	27.8426	12.0149	22.9389	6.06937	14.8475	8.11826	22.3336	21.2852	25.4641	31.746	12.1233	7.98055	11.4535	0.216263	5.41228	14.4837	8.73951	0.309418	0.0227687	2.02534	11.476	17.8204	6.15011	5.83855	3.8778	12.6437	15.0099
162	5.16556	0.320335	0.151493	0.4186	10.9255	26.712	21.0973	23.6647	36.099	18.3131	29.5835	11.7763	21.9887	2.53433	18.4545	16.3058	33.5669	39.1537	18.1834	13.7903	5.94764	5.84663	0.0031598	19.3646	13.7399	4.85218	5.78725	3.0029	17.7197	25.223	0.467396	0.262583	2.44424	15.4073	21.5019
163	7.7847	0.309065	0.19014	0.402261	76.2117	147.565	138.913	142.364	165.881	133.085	155.487	120.22	139.171	90.4248	60.8815	64.0278	160.935	174.143	133.011	124.188	84.3988	107.966	96.782	135.094	123.58	106.313	107.199	102.933	131.046	145.177	95.2561	95.5289	100.369	119.247	155.25
164	6.85979	0.288414	0.112178	0.422111	0.0344429	43.7819	36.4667	38.2913	53.2575	32.159	45.0674	25.4708	36.5648	10.5957	8.10492	6.40681	50.4062	55.4384	32.3051	27.7315	5.29041	19.2119	11.8646	37.3139	30.6887	20.2926	19.7968	16.2284	33.0638	40.5765	11.6081	12.3735	14.6663	26.7261	28.3255
165	7.82575	0.3227	0.142212	0.366597	12.6541	52.7172	51.3571	52.8789	65.3889	48.7054	62.8444	39.7475	50.7948	17.4687	1.92206	3.46578	62.3119	74.8994	48.5181	42.2655	16.2617	30.7825	25.0605	45.0782	37.6328	27.4651	28.7258	28.0289	44.4125	53.6953	23.0211	22.3821	25.7648	37.8017	72.6163
166	7.58882	0.297027	0.112476	0.357997	5.53805	27.7802	26.9431	27.1036	37.768	23.9728	36.0009	16.8378	25.4801	1.71264	14.518	13.9785	35.2049	45.8103	24.0362	18.943	3.25582	9.3573	4.26581	22.9899	16.4513	7.82305	7.75616	7.36192	20.921	27.9851	2.50375	2.208	4.47871	17.8961	41.7084
167	6.78044	0.345887	0.193768	0.382827	34.6641	84.3334	81.2344	84.8562	100.181	78.8829	95.5779	67.8096	82.1929	41.7875	22.0411	25.1075	96.457	110.393	78.3719	70.8332	40.4694	57.3218	50.5541	72.7855	64.3274	52.1078	55.0709	53.4585	73.6976	85.7873	48.4595	47.5461	52.3508	65.8159	110.175
168	7.27993	0.263932	0.186121	0.406526	86.2852	165.402	153.765	154.604	182.003	144.524	168.862	132.618	151.634	104.145	70.8824	72.3114	176.756	187.596	145.208	136.81	94.0078	120.679	106.839	156.996	143.986	124.672	121.524	115.933	146.402	158.947	105.907	107.573	110.742	132.676	157.889
169	6.81907	0.291502	0.146449	0.436143	28.8952	87.5324	76.3445	79.4099	99.6129	70.6897	87.3217	62.1968	77.1515	44.2482	18.7483	21.4215	95.8991	100.756	70.842	65.1193	36.5824	54.551	44.6568	78.3909	70.0157	56.3188	55.8704	50.4007	72.7801	82.6565	44.7547	45.96	49.0329	63.04	64.6622
170	7.51997	0.270843	0.134959	0.399565	29.7064	83.3357	76.3153	76.9481	95.3058	70.32	87.1825	61.7597	74.843	41.0201	18.7287	19.7554	91.6722	100.321	70.7151	64.6743	34.8026	53.1346	43.9419	77.2034	68.1851	55.006	53.2655	49.8889	70.7093	79.6671	43.0199	43.9089	46.3143	61.4362	76.3023
171	7.09985	0.260327	0.123848	0.374103	11.064	53.7255	50.2503	49.5168	63.997	45.0879	59.5681	37.6688	47.7908	18.2442	1.17676	1.19039	60.9459	70.6447	45.53	40.1493	13.9456	29.699	22.364	49.9821	41.9646	31.0775	29.0514	27.428	44.2426	51.4686	20.9567	21.4678	23.2306	36.67	57.6792
172	7.949	0.349233	0.122872	0.434265	5.82789	51.7391	44.0299	48.7363	63.6536	41.5917	54.7707	33.4157	46.5768	16.7163	3.01194	0.662165	60.6089	66.5326	41.1547	35.8196	13.0096	26.4875	19.7406	40.6937	34.4277	23.8917	26.4775	22.6065	40.57	50.4622	19.4173	19.4466	23.4213	33.6379	38.946
173	6.0125	0.334484	0.121783	0.390834	23.9763	5.09762	2.59514	4.51537	13.708	0.880554	10.3825	5.13728	3.04944	19.1599	30.9136	29.2658	11.5925	18.6504	0.671585	3.42802	20.5497	10.8256	14.9977	1.12472	5.94929	13.0416	11.7587	13.0259	1.32729	5.28194	15.9813	16.2801	13.7568	11.2733	9.25141
174	7.59801	0.254912	0.140858	0.432818	53.8752	125.025	111.007	112.44	137.69	102.329	122.605	93.2096	110.026	73.0872	42.0896	43.7759	133.268	137.968	103.021	96.6909	61.9287	84.5049	71.6287	117.737	107.101	90.2047	86.8519	80.0953	106.92	117.032	71.94	74.153	76.4833	94.6444	92.1712
175	6.79064	0.375126	0.138098	0.374865	18.0593	10.6243	9.81416	12.6819	21.0644	9.31754	19.2793	2.04487	10.9484	14.9088	26.0524	23.7389	18.8121	28.5735	8.78563	3.88353	14.4596	4.72578	8.15542	2.48901	2.46262	9.5518	6.68452	7.17418	4.77766	12.7775	9.72941	10.7333	7.26921	11.7096	27.4369
176	6.2838	0.338178	0.165277	0.422438	13.7297	61.7098	54.5186	58.6804	74.2831	51.6281	65.8677	42.9376	56.4351	24.3856	4.05103	7.39215	71.0407	78.3369	51.2755	45.513	20.6103	35.2774	28.1317	51.0107	44.0625	32.8518	35.0149	31.4142	50.2647	60.4571	27.5213	27.5415	31.4856	42.67	57.384
177	7.82692	0.389017	0.153275	0.403678	6.75424	47.5216	43.8245	49.0815	61.254	43.3094	56.2189	33.8768	46.719	13.4722	3.15025	0.895819	58.254	68.553	42.4755	36.2891	13.1193	25.6606	20.6776	35.1107	28.9893	19.3781	23.8617	21.8943	38.5382	49.5618	19.2895	18.1957	23.1345	32.7262	58.591
178	6.55714	0.307384	0.161721	0.418059	26.3714	80.1992	71.9675	74.9891	93.0056	67.4453	83.5599	58.4792	72.6933	38.6075	15.8009	18.4296	89.4148	96.9403	67.4112	61.3347	33.1452	50.2094	41.5866	70.7581	62.6057	49.8323	50.3727	46.3198	67.2598	77.4257	40.9969	41.5241	44.9775	58.4022	72.3652
179	6.96308	0.31675	0.126691	0.442716	7.32183	56.2056	46.7358	50.5119	67.0444	42.8969	56.5478	35.3819	48.4901	20.1519	1.18985	1.86388	63.9366	68.0678	42.7755	37.8212	14.4847	28.9287	21.075	46.7387	40.0943	28.8588	29.8182	25.1413	43.9041	52.9584	21.1778	21.8778	25.093	36.1067	35.3791
180	5.25237	0.329472	0.169157	0.367267	10.4899	21.2337	20.212	21.6575	31.4786	18.3111	29.4996	11.0835	19.9715	6.74817	19.0507	17.6643	29.0324	39.1512	18.1069	13.085	7.50291	3.91648	0.517468	14.8055	8.95444	0.925639	2.20558	1.67087	14.6803	22.2299	2.15916	2.74764	0.080061	14.1094	40.4991
181	5.42252	0.323853	0.173193	0.406896	5.06327	47.7464	42.4198	45.1956	59.0924	39.431	52.676	31.5143	43.2107	13.6451	4.0962	1.73411	56.1325	63.9914	39.2443	33.884	10.4144	24.1777	17.7074	39.2563	32.5808	22.3619	23.6303	20.9775	37.8436	46.7406	16.8269	16.829	20.0867	31.3279	50.1625
182	5.45271	0.366498	0.199069	0.36468	1.43662	35.9341	35.7309	38.641	48.7013	34.9386	47.3228	25.9947	36.5482	4.55923	8.6004	6.17016	45.9348	58.7076	34.362	28.2649	5.27758	17.449	13.2936	26.6618	20.3871	11.6992	14.8357	14.6394	29.0984	38.6974	11.1484	9.89091	13.9525	24.7889	68.3249
183	7.99755	0.333404	0.111128	0.403512	3.312	35.259	30.8634	33.6521	46.0302	28.4841	40.5966	20.9844	31.7823	4.03997	11.8781	9.54659	43.3133	51.1163	28.2276	23.1644	1.60313	14.0618	8.39601	27.0188	20.9482	11.6996	13.2977	11.09	26.4383	34.8759	7.45128	7.2662	10.4746	21.9611	33.6733
184	6.43136	0.394261	0.180962	0.363557	3.63963	28.2019	28.6081	32.3049	41.138	28.8178	40.3711	19.7898	30.1851	1.38826	13.3968	10.4583	38.5122	51.5087	28.0219	21.9482	0.371752	11.3892	8.0413	18	12.2887	4.3063	8.4554	8.52144	22.0851	31.9483	5.8182	4.21388	8.68586	19.3937	61.2575
185	7.71936	0.327844	0.156207	0.357907	18.4366	59.1	58.7498	60.2542	72.7219	56.3114	71.1128	46.6657	58.0421	22.3783	6.90027	8.45729	69.5085	83.8452	56.0591	49.3083	21.8492	36.9345	31.3254	51.0318	43.2069	32.7538	34.3483	34.1389	50.9538	60.835	28.8995	27.9923	31.6696	44.2686	87.9115
186	6.63098	0.266391	0.187775	0.361558	55.1282	111.974	109.169	107.901	126.866	102.55	122.672	91.7964	105.459	63.0488	40.8519	40.7037	122.646	138.229	103.082	95.2523	58.407	80.1005	70.5871	106.722	95.5132	80.7586	78.405	77.1311	99.8413	110.126	68.1015	68.3914	71.0489	89.7401	139.33
187	5.52561	0.254989	0.104176	0.363567	25.0701	2.83773	1.17413	0.301467	9.74997	2.34248	7.44357	7.3585	0.838481	20.8982	31.8705	32.1177	7.70811	14.8596	2.0088	5.68926	23.5472	12.8894	17.7056	0.76788	4.72994	11.9734	13.5224	14.2754	3.20671	1.5256	18.8208	18.5337	17.4423	11.421	6.98231
188	6.97782	0.302274	0.140745	0.428604	20.6054	73.8451	64.5778	67.6364	85.6968	59.8718	75.3193	51.5742	65.4657	33.72	10.8248	13.4534	82.242	88.0327	59.8956	54.3053	27.5728	44.0621	35.342	64.7985	57.0372	44.5403	44.7599	40.2091	60.7215	70.3027	35.1313	35.9215	39.0915	51.9502	57.3313
189	7.24089	0.267771	0.159873	0.374749	42.5884	97.148	92.8053	92.2717	110.65	86.538	105.05	76.8217	90.0042	51.6444	29.8328	30.1262	106.731	119.396	87.0104	80.0077	46.4918	66.5101	57.2921	91.6822	81.5087	67.6273	65.5378	63.4942	85.0618	94.644	55.4461	55.9596	58.466	75.4603	108.945
190	5.27505	0.309211	0.18235	0.422106	17.775	68.4965	60.3898	63.4348	80.4363	56.1877	71.1973	47.8427	61.2806	29.6059	8.00463	10.6099	77.0794	83.6997	56.1362	50.5066	24.3461	40.2341	32.1102	59.4198	51.8751	39.9052	40.5144	36.5197	56.2085	65.7679	31.6666	32.1977	35.4745	47.8939	61.894
191	7.60577	0.25429	0.194738	0.415478	117.095	212.517	196.566	197.378	230.911	184.792	213.345	171.531	194.005	140.385	99.7038	101.26	224.755	234.957	185.779	176.424	126.676	158.309	141.186	203.437	188.171	165.054	160.316	152.663	189.038	203.124	140.698	143.252	146.476	172.407	194.242
192	6.88798	0.391713	0.132638	0.375172	24.0192	2.22787	1.69317	4.81689	12.2854	1.67746	10.8161	5.30919	3.14641	21.3673	31.521	29.0617	10.1963	19.5876	1.067	3.60303	20.4749	11.7032	14.6199	5.9986	10.4686	16.9253	13.7104	14.0782	3.05017	4.725	16.1487	17.2633	13.7583	11.9076	18.986
193	7.48172	0.247183	0.192468	0.407489	111.394	202.569	188.434	188.164	220.25	176.671	204.559	163.856	184.964	132.733	94.2279	95.0243	214.292	225.406	177.766	168.61	119.705	150.703	134.186	195.148	180.012	157.658	152.32	145.579	180.424	193.64	133.381	135.833	138.608	164.349	189.939
194	7.76914	0.250762	0.154559	0.43282	75.4592	156.827	140.688	142.056	171.032	130.535	153.71	120.275	139.339	97.5493	62.0765	63.8194	165.989	171.143	131.39	124.244	84.5288	110.421	95.5826	148.973	136.765	117.414	113.221	105.454	136.081	147.398	95.9791	98.6128	101.098	121.988	120.805
195	6.46984	0.252959	0.170439	0.424324	59.3357	131.305	118.117	119.069	144.525	109.207	130.203	99.6718	116.594	77.9176	46.8772	48.2619	139.976	146.058	109.951	103.27	66.9922	90.3447	77.3313	124.357	113.221	95.9552	92.3478	86.0077	113.268	123.597	77.3343	79.4604	81.7885	100.77	107.395
196	6.19117	0.317223	0.120027	0.42523	12.3083	25.5922	19.4248	22.0364	34.67	16.5091	27.635	10.1905	20.3952	3.39569	19.5807	17.4079	32.1645	37.0318	16.4063	12.176	7.17624	4.52549	1.44908	18.3322	12.8048	3.91779	4.71165	1.66067	16.3889	23.7246	1.75191	1.42113	1.18933	14.6889	14.6872
197	7.71611	0.361928	0.189101	0.399938	46.1338	102.469	97.1591	102.731	120.104	95.1136	113.088	82.914	99.7012	55.7369	32.7646	37.2046	116.009	129.482	94.3411	86.2098	53.9681	71.9174	64.3931	87.8344	79.0396	65.5812	69.9138	67.1645	89.9465	103.869	62.5923	61.6111	67.4265	81.2558	120.842
198	5.1657	0.333332	0.155779	0.381791	18.3775	11.9352	9.93931	11.737	21.2373	8.16208	18.3593	1.63902	10.1741	13.9005	25.9682	24.3783	18.9817	27.2145	7.94661	3.47037	15.0566	4.63945	8.93725	5.53649	0.302539	7.19234	5.86738	6.88558	5.4024	12.4345	10.167	10.5806	7.90743	11.5286	22.8976
199	5.05986	0.366891	0.116114	0.402385	43.1184	21.1009	23.2469	20.9307	14.1647	23.9607	16.9844	28.7491	22.1253	39.3116	48.3154	46.4872	15.7616	10.5666	24.2877	27.4653	39.9592	33.0227	35.9289	26.9993	30.3865	35.6208	33.8024	34.9165	26.0107	20.5026	36.6123	37.0165	34.6833	29.3806	18.9329
200	7.24473	0.367398	0.128823	0.435667	4.74909	36.196	29.4792	34.399	47.4559	27.886	39.6142	20.2046	32.3662	4.76066	12.8102	9.04106	44.7126	50.4127	27.3316	22.3705	2.0533	13.8325	8.09787	25.2233	19.7623	10.4391	13.5818	10.1772	26.3037	35.7212	7.73934	7.52186	11.5166	21.9227	26.8578
201	5.39677	0.258624	0.144026	0.413707	6.14704	52.4072	44.8937	45.4004	61.5763	39.3252	53.2482	32.733	43.7302	17.2302	2.4303	1.59549	58.5703	63.8669	39.7662	35.1247	10.8149	26.1762	17.955	47.7391	40.3131	29.0985	27.0149	23.4051	41.0925	48.1063	17.6437	18.7946	20.4763	33.3336	39.3408
202	5.89218	0.382659	0.193284	0.353975	2.1564	29.3719	30.4349	33.4855	42.2599	30.3645	42.1702	21.3187	31.3985	0.48834	12.1667	9.6593	39.6133	53.3278	29.6627	23.5046	1.30723	12.6745	9.28167	19.9087	13.9482	5.88908	9.58175	9.98959	23.4768	33.1198	6.86802	5.27803	9.5334	20.4221	67.6641
203	7.11108	0.326997	0.105432	0.367519	21.788	6.0143	5.06611	6.26558	14.9053	3.33431	13.1258	2.94167	4.8017	18.4548	29.2497	28.0813	12.7675	21.5363	3.17353	1.19285	19.1987	9.1807	13.1014	0.500149	4.63075	11.6688	10.6387	11.1301	0.254295	6.79733	14.5198	15.0027	12.5759	11.0999	16.5878
204	7.24039	0.281571	0.136269	0.41243	25.1587	78.5774	70.4699	72.0633	90.329	64.941	81.1369	56.6027	69.9545	37.3601	14.7924	16.4495	86.788	93.9949	65.2014	59.4244	31.0336	48.5511	39.5162	71.3717	62.9138	50.0414	49.0067	45.0702	65.7095	74.8079	38.9447	39.8461	42.4982	56.6398	66.5091
205	5.41699	0.254381	0.111793	0.378198	19.9728	11.3309	8.41556	7.81449	18.5402	4.48455	14.9595	0.735184	6.59135	14.3653	26.9942	27.033	16.3348	22.8892	4.84595	1.05339	17.8189	6.35172	11.8278	8.82923	3.01973	4.93628	6.63219	7.99641	4.26738	9.3508	12.7356	12.2485	11.0841	11.1538	11.0155
206	5.92787	0.303958	0.198845	0.411649	47.7792	109.652	100.869	103.921	124.593	95.5287	114.397	85.0364	101.269	61.2622	35.2631	38.0102	120.415	129.97	95.535	88.3705	55.1768	75.1782	65.2512	99.2065	89.5598	74.7436	75.1292	70.8131	94.9617	106.659	64.3567	64.9064	68.811	84.7112	110.057
207	7.9611	0.241655	0.194569	0.360119	110.487	188.83	184.307	180.642	207.485	173.544	201.233	159.904	177.578	122.165	91.4489	89.9335	201.764	221.728	174.732	164.587	114.01	144.46	130.54	184.896	169.105	148.592	142.894	140.9	171.865	184.34	127.396	128.506	130.932	157.545	221.816
208	6.75492	0.348432	0.127995	0.428651	7.63431	31.7807	25.5591	29.4721	42.2212	23.4734	34.9734	16.2947	27.5958	1.3645	15.45	12.3755	39.5752	45.2228	23.0991	18.3901	1.62463	10.1246	4.36535	22.3573	16.8465	7.73779	9.95048	6.82247	22.3033	30.8874	3.95757	3.91637	7.3566	18.7149	23.2926
209	5.6953	0.285699	0.135037	0.359684	13.6624	17.267	16.1785	16.0195	26.0823	13.1009	24.1712	6.78171	14.5815	9.79933	21.7668	21.48	23.7366	33.0233	13.2472	8.70573	11.6585	0.0733791	4.82602	13.412	7.34167	0.66934	1.18821	1.69184	10.8038	16.9914	6.34481	6.45099	4.5957	12.6087	30.223
210	7.49133	0.287157	0.13103	0.411071	22.3127	74.0824	66.4655	68.22	85.807	61.3267	77.0994	53.0288	66.1269	33.9025	12.0959	13.8484	82.3501	89.7439	61.519	55.7861	28.0825	45.0521	36.4155	66.6804	58.4766	46.0033	45.327	41.6188	61.688	70.7707	35.7765	36.5295	39.2791	52.9453	63.2314
211	7.5148	0.242284	0.153944	0.351124	46.4353	99.2611	97.3849	94.4822	112.444	90.1075	109.341	80.4569	92.3547	53.2697	32.9167	31.6222	108.492	123.594	90.9243	83.7085	48.304	69.385	60.0796	96.8145	85.765	71.7434	67.85	67.0874	88.1355	96.795	57.575	58.1409	59.8404	78.4245	121.682
212	6.79408	0.378508	0.107391	0.396497	31.568	5.83478	7.87195	4.92328	2.79927	8.39519	0.0708947	14.3545	6.39663	27.569	37.9621	35.6537	0.886728	7.74072	8.86218	12.8113	27.8325	19.6718	22.887	13.235	17.2584	23.4065	20.8694	21.9543	11.4332	4.60171	23.855	24.5185	21.5347	16.0951	0.964301
213	6.18935	0.355446	0.192067	0.392808	20.3448	65.8919	62.195	66.2268	80.2717	60.345	75.1943	50.3566	63.7788	27.6025	9.22019	12.4994	76.9178	88.5893	59.7816	53.0657	26.2722	41.1658	35.0366	54.5512	47.179	36.1662	39.3605	37.4426	55.921	67.1167	33.3894	32.5743	37.1614	48.8144	84.5003
214	7.45543	0.391031	0.100288	0.426291	26.9187	3.05766	1.05978	3.1306	12.3241	1.57372	7.27773	7.88029	1.48935	20.729	33.3748	30.203	10.2343	15.7638	2.16006	6.22046	21.7525	13.1104	16.9443	6.08589	10.1558	17.0073	13.8195	15.9511	3.93544	3.75349	17.4929	18.0245	14.5637	12.2757	1.02308
215	7.52794	0.30632	0.121964	0.394761	4.98381	46.5745	42.1349	43.8416	57.4976	38.6656	52.0217	30.9694	41.9596	12.7437	4.28805	2.65046	54.5674	63.0912	38.6475	33.3292	9.44977	23.502	16.9955	39.553	32.6147	22.4402	22.8286	20.6438	37.108	45.408	15.9105	15.9992	18.8036	30.6629	46.5337
216	7.09629	0.337534	0.172387	0.435555	39.0057	100.068	89.4235	95.0622	115.173	85.616	103.056	75.2125	92.3064	53.8902	27.5556	32.0147	111.17	118.312	85.1925	78.3695	48.2667	66.3173	57.0524	86.4385	78.0581	64.0106	66.6372	61.3258	85.0791	97.6056	56.7676	57.081	61.9171	75.4478	87.485
217	5.0421	0.311674	0.147911	0.418386	12.9062	24.1097	18.4845	20.7127	33.0508	15.4967	26.5744	9.24856	19.1116	4.53595	20.214	18.3038	30.5755	35.8411	15.439	11.217	8.16586	3.51975	2.35074	17.3738	11.7956	3.02758	3.58016	0.804028	15.2267	22.343	2.77169	2.4604	0.00808612	14.112	17.8007
218	5.72251	0.263125	0.195056	0.390811	51.2579	112.456	105.342	105.255	126.231	98.1185	117.849	88.2119	102.867	63.4189	38.2749	38.9133	122.022	133.017	98.6839	91.6032	56.4087	77.9385	67.3393	106.392	95.6687	80.4199	77.8339	74.4439	98.2788	108.337	66.0087	67.0195	69.5411	87.557	118.628
219	7.43233	0.295118	0.177498	0.35531	45.9207	96.9878	96.0097	96.0405	112.379	91.3754	109.971	80.3642	93.549	51.5211	31.9906	32.6768	108.428	125.086	91.4984	83.614	49.2248	68.741	60.9231	89.8586	79.7071	66.4187	66.1861	65.7374	86.5522	97.3693	58.1242	57.652	61.0911	77.7585	131.329
220	5.58816	0.348854	0.146919	0.360219	24.4338	1.25024	1.16221	2.74556	10.3978	0.143895	9.46789	6.29726	1.25511	22.1193	31.8786	30.4636	8.34385	17.7839	0.162581	4.60891	21.9331	12.6163	15.9053	4.82776	9.65197	16.1962	14.4603	14.5532	3.83932	2.9193	17.505	18.2925	15.5802	11.7515	20.1814
221	5.36151	0.277637	0.152617	0.40032	2.59722	44.8983	39.4092	40.1858	54.5756	34.9024	48.1889	28.0069	38.4862	11.4544	6.12351	5.12464	51.6998	58.665	35.152	30.3133	6.77183	21.136	13.9914	39.6055	32.5514	22.1883	21.1513	18.4999	34.9617	42.2514	13.2409	13.8519	15.917	28.4794	41.8076
222	5.96659	0.311163	0.159162	0.356726	1.75101	32.3303	31.8394	32.4653	43.1515	29.2547	41.657	21.5548	30.7106	1.7872	11.2209	10.3498	40.4882	52.0226	29.1947	23.745	0.776874	13.6114	8.64284	26.5921	19.9278	11.1143	11.687	11.4414	25.429	33.1607	6.69913	6.17037	8.8458	21.2973	54.8167
223	7.77078	0.310766	0.11719	0.431554	11.5712	60.9529	52.2422	55.5241	72.1764	48.1813	62.404	40.3592	53.4661	23.8034	2.5181	5.25604	68.9731	74.283	48.1165	42.8883	18.3212	33.4001	25.4444	51.9142	44.8543	33.336	34.0015	29.7077	48.7608	57.9173	25.277	25.9147	29.0771	40.7118	42.7982
224	6.53952	0.256498	0.182731	0.411593	69.0496	142.369	130.69	131.257	156.909	121.743	143.938	111.273	128.617	86.4278	55.3436	56.5104	152.129	160.803	122.478	115.08	76.2616	100.776	87.7072	135.261	123.372	105.54	102.047	96.4455	124.495	135.547	87.1438	88.9756	91.5668	111.716	129.442
225	7.6512	0.266183	0.104668	0.407226	10.0637	56.8303	49.9284	50.5374	66.7065	44.5455	58.9073	37.4725	48.77	20.6324	0.96001	1.88109	63.605	70.0068	44.9274	39.9496	14.7005	30.4137	22.2677	51.6903	44.0352	32.6363	30.8982	27.5774	45.5965	53.083	21.7215	22.6807	24.6115	37.5047	43.065
226	5.3876	0.37708	0.10594	0.387614	47.0291	27.6777	28.8195	26.7146	20.9675	29.1907	22.7486	33.8397	27.8468	44.3704	52.0679	50.4017	22.4379	16.7179	29.5448	32.6476	44.3704	38.0631	40.4403	33.2105	36.361	41.0474	39.1301	39.7538	31.7821	26.5427	41.3001	41.8693	39.5892	34.7063	21.8958
227	6.36334	0.347522	0.134287	0.398552	14.3419	18.9105	15.6704	18.4481	28.8797	14.0481	24.6781	7.12362	16.7351	8.53515	22.1089	19.8364	26.4819	34.1373	13.7095	9.0538	9.9981	0.768441	3.87451	11.0604	5.77649	2.21691	0.245671	1.89957	11.4735	19.2742	4.8866	5.29402	2.17705	12.8153	23.2076
228	5.48321	0.259709	0.100741	0.367564	27.8845	0.766409	2.57753	3.21037	5.95231	5.8816	3.51609	10.7421	4.32571	23.6705	34.3969	34.4944	3.9811	10.6971	5.59077	9.13386	26.2359	16.0279	20.6704	3.04043	8.27841	15.2662	16.597	17.431	6.68759	2.02605	21.6946	21.4258	20.2956	13.1896	2.07752
229	7.42381	0.308843	0.107047	0.382667	9.77134	24.5155	21.8034	23.0163	34.1106	19.0473	30.491	12.2698	21.3963	4.22385	17.979	16.7447	31.6155	40.0171	19.011	14.2927	6.40436	5.56196	0.318707	18.6778	12.672	4.14718	4.58499	3.24711	16.9734	24.1219	0.892324	1.01026	1.4357	15.1846	28.3017
230	6.01282	0.27103	0.128177	0.391689	2.76298	36.4473	31.9442	32.1917	45.5321	27.5597	40.1869	21.0543	30.6183	4.954	11.1504	10.5349	42.8245	50.0289	27.8539	23.2355	0.705701	14.3967	7.72241	32.0618	25.2561	15.5209	14.2325	12.0745	27.3892	34.0793	6.84348	7.39193	9.1911	22.2671	33.9427
231	7.05665	0.294771	0.178371	0.420629	59.8481	129.117	117.877	121.09	144.617	111.386	131.931	100.477	118.283	76.2345	46.7157	49.63	140.066	148.621	111.527	104.09	68.2944	90.3171	78.8615	118.245	107.749	91.2946	91.0002	85.5014	112.256	124.547	78.3342	79.3677	83.2674	100.708	117.558
232	7.04145	0.382592	0.115395	0.410754	23.7172	6.25159	2.98951	6.74024	15.8542	2.37656	11.6482	4.2093	5.0716	18.2723	30.6481	27.76	13.6988	20.4099	1.82596	2.48332	18.9906	9.89975	13.7141	2.53172	6.91826	13.9281	10.9289	12.6325	0.509555	7.2587	14.5437	15.1736	11.7461	11.4735	7.74893
233	7.23306	0.334197	0.106355	0.405485	15.2923	18.693	14.6915	17.2118	28.1301	12.6088	23.2179	6.04364	15.5689	8.70248	22.7681	20.6731	25.7462	32.4445	12.3777	7.95435	10.8973	0.0135851	4.98198	11.3822	6.08106	2.04451	0.610997	2.62038	10.8863	18.3063	5.77246	5.92005	3.09023	12.5769	16.2067
234	6.48913	0.277284	0.121219	0.43725	7.74262	57.4147	47.6165	49.6532	66.9969	42.3291	56.351	35.5371	47.8405	21.0819	0.596792	1.28268	63.89	67.4	42.5959	37.9792	13.9839	29.327	20.6925	50.6708	43.5157	31.8691	30.7312	25.9668	44.8049	52.6147	20.8922	22.1511	24.3577	36.4788	33.2723
235	7.79429	0.245545	0.163577	0.422862	86.6957	171.108	155.645	156.172	186.192	144.753	169.455	133.814	153.341	108.534	72.148	73.3725	180.867	187.866	145.75	138.027	95.3241	122.951	107.485	163.913	150.694	130.358	125.435	118.025	149.935	161.622	107.5	110.157	112.558	135.162	141.271
236	6.22202	0.251997	0.119586	0.391981	0.649892	41.8756	36.801	36.3752	50.6739	31.5843	44.8	25.2178	34.839	9.12934	7.87979	7.70359	47.8707	54.7625	32.0612	27.474	3.95983	18.5194	11.196	38.4877	31.2377	20.9463	18.6733	16.269	32.2328	38.6085	10.4037	11.2603	12.6813	26.006	35.7746
237	5.64616	0.39876	0.118993	0.429351	38.0305	12.5177	16.1002	12.3072	4.53052	16.3889	8.91832	21.8099	13.7254	32.7094	43.5029	40.651	6.3067	1.66102	16.9313	20.401	33.4829	26.2444	29.4438	20.6001	23.9934	29.7875	26.8606	28.7211	18.485	11.8141	29.8897	30.3857	27.3311	22.1908	14.9901
238	7.96859	0.358351	0.178921	0.369879	33.5102	80.097	78.977	82.6308	96.5026	77.4595	93.855	65.9728	79.9235	38.5289	20.521	23.6013	92.8467	108.719	76.8006	68.9633	38.7197	54.9962	49.1089	68.2683	59.944	48.2881	51.9465	51.2846	70.6248	82.9906	46.5166	45.1191	50.2303	63.343	114.234
239	5.93433	0.336789	0.190224	0.352492	11.0751	48.1765	48.592	50.1755	61.3141	46.7334	60.5288	37.4317	48.0575	13.976	0.0600793	1.63616	58.3129	72.5801	46.4062	39.908	14.1512	28.0665	23.1774	40.2362	32.9635	23.3584	25.296	25.451	40.9517	50.4674	20.7007	19.62	23.2839	34.9203	84.411
240	7.28961	0.24946	0.178965	0.352239	65.8557	125.557	123.484	120.673	140.825	115.632	137.331	104.498	118.206	73.496	50.4917	49.3476	136.345	153.615	116.452	108.183	68.235	91.8883	81.548	122.025	109.65	93.8604	90.0204	89.1627	113.011	123.16	78.6861	79.1808	81.3745	102.131	156.63
241	5.95656	0.256479	0.165848	0.381508	28.5227	79.2552	74.2122	73.471	90.8586	67.9361	84.7456	59.549	71.4908	37.8814	17.3125	17.4022	87.3077	97.5176	68.4926	62.4238	32.2181	50.6074	41.7521	74.9565	65.6809	52.854	50.2555	47.8823	67.7248	75.9814	40.3812	41.1873	43.1227	58.7236	84.74
242	6.80041	0.338393	0.121661	0.398484	13.7761	19.9325	16.5213	19.0285	29.7242	14.6094	25.3707	7.79092	17.3435	7.74901	21.5359	19.4435	27.3107	34.7975	14.3412	9.73313	9.52906	1.46874	3.3721	12.4769	7.07936	1.04653	0.573409	1.15196	12.3481	19.9742	4.34614	4.63925	1.68592	13.0586	22.0382
243	6.26183	0.338019	0.198856	0.434219	47.0022	111.295	100.253	106.179	127.318	96.2778	114.713	85.2403	103.263	62.5265	34.8478	39.5383	123.089	130.851	95.8234	88.578	56.7139	75.7768	66.0496	96.9064	88.0378	73.2263	76.0353	70.5223	95.5615	108.819	65.695	65.9857	71.1131	85.422	103.074
244	6.57949	0.26876	0.177372	0.384601	49.0207	107.864	101.93	101.867	121.825	95.2338	114.594	85.2123	99.4798	59.8871	35.9772	36.6202	117.698	129.624	95.7149	88.5495	53.7974	74.7813	64.7737	101.649	91.119	76.3581	74.2299	71.4044	94.4914	104.605	63.19	63.9227	66.591	84.2072	116.45
245	7.02275	0.37762	0.117122	0.416466	20.8463	10.9518	7.04609	10.9394	20.7427	6.21069	15.8693	0.496933	9.22353	14.6569	27.9164	24.9181	18.4963	24.9194	5.67571	1.29594	15.7895	6.25126	10.4187	1.90147	2.65878	10.0513	7.10542	9.12326	3.64888	11.6224	11.1442	11.6726	8.19782	11.3721	10.0746
246	7.50446	0.270194	0.112603	0.400371	11.0954	57.1685	51.0519	51.5951	67.3858	45.8793	60.3292	38.5709	49.795	20.8925	1.7166	2.59697	64.2716	71.5755	46.2242	41.0677	15.4908	31.2126	23.2986	51.9334	44.207	32.8941	31.3672	28.4254	46.2965	53.9518	22.5349	23.3207	25.3652	38.3281	48.0692
247	7.12918	0.27411	0.178707	0.404944	67.1937	137.317	127.484	128.773	152.794	119.827	141.537	108.788	126.027	82.5423	53.1852	54.8298	148.091	158.549	120.287	112.55	74.2648	97.8409	85.8563	128.818	117.308	100.211	98.2266	93.4795	120.634	132.375	84.8567	86.0574	89.2946	108.586	132.674
248	6.4359	0.307467	0.186859	0.376694	35.6808	86.2745	82.9381	84.4462	100.745	78.8351	96.0447	68.591	82.0258	43.2806	23.1884	24.83	97.0103	110.336	78.7976	71.6288	40.3405	58.3244	50.6219	77.8448	68.7462	56.0516	56.6198	54.9769	75.3234	85.9827	48.6159	48.3483	51.9708	66.8421	107.9
249	6.77338	0.387677	0.195052	0.400499	23.4808	70.1901	66.2599	72.1534	86.0649	65.6557	80.5948	54.735	69.433	30.9086	11.9575	16.5105	82.6032	94.8354	64.707	57.5231	30.6315	45.1512	39.4589	56.0565	48.9355	37.8692	42.9692	40.8672	59.9794	72.6594	37.7665	36.47	42.1331	53.0538	90.6952
250	6.77796	0.383525	0.184493	0.379262	11.2436	50.5086	49.1267	53.5135	64.9142	48.7217	62.1801	38.7189	51.1089	15.7698	0.420194	3.89527	61.846	74.9186	47.9123	41.2183	16.5038	29.5549	24.9673	38.8036	32.1997	22.5838	26.9035	26.0838	42.4436	53.5965	22.8932	21.4601	26.3921	36.5656	78.559
251	6.45862	0.273779	0.14401	0.423381	23.5688	78.397	68.826	70.4676	89.4982	62.8425	78.9285	54.9444	68.4229	37.2213	13.6854	15.3695	85.9726	91.5268	63.1872	57.7362	29.8528	47.4296	37.9215	71.4564	63.0905	50.0163	48.5094	43.8702	64.8255	73.5841	37.7476	38.9902	41.3989	55.4927	60.2998
252	7.35984	0.362379	0.169331	0.389248	18.5305	62.6071	59.5307	63.6677	77.0693	58.0555	72.6102	48.0125	61.2195	25.0759	7.42609	10.7674	73.775	85.8965	57.4248	50.6794	24.299	38.7776	33.032	51.1178	43.9112	33.2196	36.7306	35.1066	53.1059	64.3443	31.2583	30.2722	34.9724	46.293	80.9401
253	6.57467	0.377407	0.116735	0.403508	28.0132	0.280428	2.92567	0.308807	8.72296	3.5697	5.20109	9.7684	1.24194	23.2966	34.6313	32.1127	6.70021	13.4162	4.05401	8.14259	23.8583	15.2305	18.7676	8.18914	12.3975	18.9597	16.3129	17.7007	6.4387	0.754157	19.6572	20.2708	17.1379	13.0366	3.14562
254	6.20576	0.262995	0.185037	0.408285	58.6419	126.43	116.21	116.956	140.48	108.25	128.992	98.1701	114.432	74.168	45.5933	46.8318	136.006	144.932	108.846	101.741	65.3252	88.0871	76.1906	119.281	108.203	91.6848	88.9272	84.0158	110.08	120.731	75.4737	76.9577	79.6245	98.3193	118.388
255	5.67723	0.309709	0.100986	0.408193	30.4507	1.76963	5.58296	4.07601	5.42027	7.92246	0.922701	12.9638	5.34197	24.4421	36.4207	35.0803	3.45896	8.29672	7.956	11.3955	27.0194	17.7022	22.2214	6.84598	11.3599	18.2455	17.8728	19.7536	8.50216	2.89241	22.7248	22.5623	20.6347	14.4772	7.22012
256	6.50961	0.32436	0.195964	0.427007	54.0006	120.568	109.687	114.765	136.825	104.922	124.38	93.6432	111.825	69.6587	41.2011	45.3491	132.419	141.018	104.64	97.1323	63.3156	83.6556	73.3233	107.085	97.5082	81.9697	83.894	78.4927	104.405	117.622	72.796	73.2519	78.1016	93.7053	113.788
257	6.53898	0.33658	0.139451	0.398877	5.47781	31.5755	27.766	30.4637	42.2518	25.6044	37.4152	18.1668	28.6247	1.20665	13.9639	11.7044	39.6053	47.7292	25.3261	20.296	0.831331	11.262	5.90828	23.4878	17.556	8.62381	10.3205	8.39748	23.2198	31.5325	4.85962	4.56938	7.76761	19.5005	35.3366
258	5.22986	0.292409	0.171184	0.360276	0.107006	35.8393	34.6495	34.7229	46.2568	31.3092	44.0949	23.8606	33.0229	4.48635	9.32864	8.82186	43.5357	54.4389	31.4181	26.0923	2.55963	16.0323	10.4772	30.9641	23.9995	14.7689	14.482	13.9225	28.3992	35.7652	8.69116	8.47816	10.7827	23.4934	55.8002
259	6.1914	0.399337	0.175062	0.356733	13.6329	14.061	15.0464	18.3328	25.8398	15.4646	25.7762	7.2247	16.4168	12.2654	22.5291	19.9144	23.4986	35.8033	14.711	9.15669	10.2435	0.486911	3.23787	4.87552	0.236209	7.25516	3.36626	3.00647	8.91481	17.8426	5.39772	6.98062	2.88746	12.5657	46.7242
260	6.42843	0.361715	0.156926	0.406284	1.45478	37.3373	33.1449	37.0937	49.1522	31.6764	43.8086	23.5217	35.0461	5.63856	10.3418	7.21735	46.3773	54.8709	31.157	25.7474	4.11951	16.2622	11.012	27.2756	21.3821	12.1949	15.1206	12.9652	28.5663	37.9837	9.95272	9.38497	13.3161	23.9008	43.1011
261	7.17659	0.308304	0.160239	0.38287	26.8558	75.1145	71.2633	72.9518	88.5804	67.3608	83.4556	57.8481	70.6774	34.6964	15.3267	17.0508	85.0719	96.8409	67.3161	60.6922	31.5909	48.4301	41.0369	66.9389	58.4896	46.4925	47.0761	45.1774	64.4888	74.5209	39.3445	39.1925	42.616	56.431	87.796
262	6.68497	0.363981	0.142624	0.363582	15.7671	12.8294	12.7069	15.0182	23.3774	11.9858	22.2846	4.58991	13.2916	13.2127	24.1045	22.1577	21.082	31.7117	11.5266	6.47444	12.653	2.50822	5.97927	5.27323	0.0367798	7.18257	4.67416	4.81081	7.17252	15.0789	7.77022	8.79604	5.47419	12.0528	33.9115
263	5.40484	0.349745	0.151381	0.422537	14.4002	21.4097	16.1904	19.6898	31.1859	14.3667	25.0073	7.63455	17.95	6.61277	21.7587	18.996	28.7452	34.5121	14.0097	9.57393	9.06148	1.77429	3.3926	12.7871	7.65665	0.677861	1.41623	1.2157	12.9226	20.8825	3.90774	4.04123	0.837615	13.1937	18.1347
264	6.2533	0.273595	0.114037	0.40526	6.54167	32.7099	27.1741	27.8863	41.3419	22.8729	35.0123	16.7147	26.3531	2.07921	14.3624	13.4487	38.7123	44.5166	23.1346	18.8177	2.5827	10.6076	3.8898	27.9794	21.5421	11.9742	10.8412	8.1692	23.362	29.9122	3.34107	4.0239	5.82259	19.163	23.5805
265	7.3652	0.306919	0.152224	0.419326	33.3574	90.4016	81.5325	84.7516	103.874	76.7156	93.7286	67.2844	82.3306	46.4551	22.2418	25.0367	100.081	107.844	76.6852	70.2986	40.5755	58.6059	49.4456	80.422	71.8234	58.3057	58.8466	54.481	76.6474	87.3651	48.8689	49.4603	53.0926	67.2606	79.9679
266	6.98443	0.283742	0.126934	0.387765	6.70961	48.7796	44.5178	45.1517	59.2289	40.2406	53.9881	32.7971	43.3622	14.4399	2.6834	1.76385	56.2665	64.9436	40.4409	35.1898	10.5312	25.2563	18.336	43.2798	35.9302	25.4692	24.7143	22.6579	39.2348	46.9481	17.1913	17.5293	19.8118	32.3239	49.5564
267	6.28817	0.274177	0.167848	0.409741	38.0132	96.7582	87.9813	89.2524	109.444	81.5741	99.5049	72.5331	86.9798	51.3445	26.5844	28.0828	105.547	113.558	81.9534	75.6419	44.16	63.6612	53.5845	89.5402	80.0814	65.8443	64.2052	59.9621	82.6322	92.3535	52.9216	54.012	56.6939	72.5657	88.3411
268	6.41365	0.361298	0.100971	0.414852	32.2693	4.85445	8.31046	5.42094	3.18986	9.40578	1.0559	14.9418	6.83224	26.8149	38.2573	35.9905	1.27005	6.55213	9.76054	13.4092	28.1684	19.7849	23.5596	11.9462	15.9626	22.3823	20.3718	22.1359	11.1904	4.6937	24.1424	24.4435	21.7348	16.1673	7.70899
269	6.3415	0.250104	0.105485	0.381755	8.4742	27.865	24.1358	23.4053	35.9433	19.4584	31.4734	13.5986	22.0229	1.64744	16.4084	16.4814	33.4141	40.5006	19.907	15.6455	5.92124	7.29289	0.857061	25.1511	18.4834	9.2814	7.14489	5.39693	19.5663	25.2802	0.0801588	0.583438	1.82834	16.4569	24.9188
270	6.03702	0.331205	0.14319	0.362028	15.6129	13.7037	13.1829	14.4628	23.4559	11.5002	22.03	4.61047	12.8699	12.5402	23.784	22.5335	21.159	31.1406	11.2944	6.49536	12.9782	2.2668	6.29676	7.69369	2.16676	5.31243	4.04383	4.33175	7.76275	14.8998	7.95892	8.59789	5.90667	12.0894	31.5899
271	7.46685	0.347814	0.188599	0.421297	54.0014	118.273	109.012	115.137	135.79	105.651	124.814	93.5757	112.024	67.8933	40.7465	45.6013	131.403	141.875	105.036	97.0636	63.469	83.0139	73.7072	102.993	93.7206	78.7293	82.3541	77.6879	103.066	117.29	72.7503	72.5267	78.2157	93.0146	119.073
272	5.9033	0.362624	0.189939	0.410836	14.7852	60.6062	55.2327	60.0376	74.3404	53.4911	67.6227	44.0291	57.6425	23.5367	4.53185	8.31069	71.0969	80.5281	52.876	46.6243	21.5411	35.6922	29.4553	48.6555	41.8342	31.0517	34.519	31.765	50.1304	61.159	28.3444	27.7436	32.3593	43.0877	69.2898
273	6.92222	0.386627	0.113444	0.443716	21.7764	12.1947	6.35363	11.1597	21.8471	5.50208	15.0248	1.03138	9.40702	13.7009	28.3827	24.769	19.5802	24.086	4.90546	0.751855	15.648	6.25367	10.8122	2.11815	2.17916	9.79102	6.49408	9.47563	3.93186	12.1442	11.036	11.3506	7.69191	11.3586	2.42266
274	5.78055	0.301551	0.109311	0.41994	21.0795	12.8777	7.49322	9.25841	20.7087	4.48566	14.5873	1.00886	7.84629	13.1756	27.6153	26.0558	18.4629	22.8905	4.50641	0.774784	16.8513	6.09117	11.6169	7.20772	2.0783	5.97679	5.86173	8.50473	4.65481	10.8765	11.9216	11.5004	9.44982	11.2213	2.48719
275	7.80935	0.247744	0.10772	0.437189	29.4337	90.346	77.7701	78.8113	100.608	70.0636	87.1988	62.6331	76.8225	46.4124	19.7083	21.0164	96.8757	100.02	70.73	65.5634	36.3288	55.5468	44.3545	84.6283	75.6175	61.1843	57.8811	51.8295	74.6684	82.9228	44.8106	46.9022	48.648	64.115	55.1572
276	7.50381	0.397425	0.193859	0.440736	43.0456	104.116	94.1821	103.405	122.31	93.2357	110.52	80.9379	100.125	57.0041	30.76	37.661	118.174	127.274	91.9999	84.198	54.2945	71.1284	63.2486	84.9847	77.2435	63.5614	70.287	65.1762	89.4445	104.889	62.6406	61.7649	68.8166	80.5664	102.262
277	5.64339	0.311795	0.197336	0.374358	25.6865	72.0183	69.3134	70.8165	85.6248	65.7432	81.6387	56.1176	68.5502	32.3148	14.0136	15.6057	82.1713	94.9384	65.659	58.9306	29.9509	46.4834	39.5439	63.9844	55.5947	43.9426	44.7217	43.381	62.0914	72.1064	37.5832	37.2123	40.6883	54.3596	95.8218
278	6.80568	0.375178	0.142893	0.391346	12.1275	20.4362	18.1971	21.7323	31.4819	17.4796	28.1846	9.83547	19.8594	7.36161	20.4074	17.6137	29.0357	38.1733	16.9075	11.8145	7.5893	2.9253	1.14298	11.242	6.01963	1.82673	1.28761	0.0854298	13.4407	22.1033	2.47944	3.35218	0.399426	13.6049	31.9817
279	7.45765	0.347673	0.171187	0.368439	22.0384	64.7973	63.6916	66.5066	79.4197	61.8661	76.9513	51.5994	64.0978	26.7606	10.228	12.6888	76.0816	90.3784	61.3839	54.3309	26.5181	41.6489	36.0373	54.7548	47.0074	36.2555	39.0109	38.387	56.0657	66.9923	33.7025	32.5928	36.9609	49.2674	93.8338
280	6.48931	0.241497	0.148758	0.381316	30.1661	82.1233	76.6528	75.1949	93.2707	69.6154	86.786	61.4873	73.2831	40.0876	18.9559	18.5689	89.6749	99.4926	70.3534	64.397	33.5999	52.6135	43.2397	78.963	69.3539	56.1555	52.5665	50.0175	70.2054	78.0094	41.9574	43.058	44.5719	60.8421	82.7641
281	5.48765	0.399849	0.174876	0.38373	19.2651	9.28079	8.18921	11.9674	20.0976	8.31818	17.9874	0.84007	10.1526	15.9422	27.1467	24.2224	17.8633	27.3981	7.60744	2.65703	15.0732	5.85072	8.99442	0.0360481	4.68247	11.5948	7.86863	8.52918	3.41116	11.9002	10.4905	11.6765	7.78021	11.6146	28.7818
282	7.99858	0.281878	0.147024	0.435075	56.1169	127.404	113.708	116.816	141.571	106.347	126.604	96.3306	114.156	74.9167	43.9082	46.7371	137.077	142.695	106.669	99.8681	65.1128	87.1753	74.9154	117.298	106.984	90.2567	88.9684	82.2984	109.421	120.934	75.0786	76.7407	80.1039	97.4556	98.6565
283	7.2977	0.277926	0.112987	0.445379	16.0961	70.8631	59.3418	61.8611	81.0712	53.5416	68.6606	46.3144	59.8971	31.4263	7.29886	9.54481	77.7025	80.5875	53.8226	48.9507	23.2795	39.8568	30.2986	63.2537	55.6157	42.8896	41.6937	36.0863	56.755	65.2322	30.7468	32.2403	34.6471	47.5716	40.0674
284	5.2186	0.248328	0.125677	0.366326	15.5113	16.423	14.2145	13.0987	24.0131	10.0207	21.1013	4.49671	11.8386	10.4485	23.0893	23.4567	21.7059	29.4006	10.4474	6.37956	13.7733	1.62901	7.24194	14.3643	8.117	0.152703	2.17559	3.17915	9.41729	14.6025	8.4114	7.97082	6.86588	12.1913	21.2843
285	5.89604	0.326223	0.16907	0.38015	4.20372	42.9144	40.3863	42.3605	54.5832	37.8779	50.9506	29.6743	40.4031	9.92843	5.46549	3.65285	51.7072	62.1646	37.6707	32.0108	8.24972	21.6887	16.0906	35.2164	28.4495	18.8361	20.1839	18.9063	34.5676	43.3262	14.5226	14.0798	17.3182	28.8755	58.3237
286	7.08708	0.291496	0.15178	0.43628	39.0982	102.403	90.3094	93.6232	115.436	84.2041	102.153	75.0412	91.1858	55.6862	28.1521	31.0408	111.428	116.651	84.3685	78.1951	47.4028	66.7951	56.1121	92.532	83.4949	68.7101	68.2258	62.3135	86.4719	97.1307	56.2226	57.5263	60.8425	75.9571	78.3724
287	7.09134	0.363605	0.192075	0.428876	44.866	106.028	96.6873	103.646	123.098	94.1971	112.062	82.5138	100.592	58.4749	32.4469	37.8244	118.947	128.404	93.4059	85.8024	54.6548	72.6293	64.0634	89.9877	81.5628	67.5032	72.0037	67.2654	91.44	105.546	63.3034	62.9095	68.8299	82.0929	105.298
288	7.26368	0.382255	0.117989	0.447848	13.35	24.8737	17.9619	23.263	35.4016	16.8355	27.4197	9.71201	21.3375	3.94831	20.5658	16.5777	32.8825	37.4158	16.2099	11.6888	6.44973	4.05508	1.17776	13.7961	9.02436	0.487743	3.97496	0.461608	15.474	24.4812	1.31268	1.54929	2.4216	14.2797	12.4076
289	6.66579	0.294693	0.170476	0.43829	48.2551	115.97	102.875	106.675	129.973	96.4953	115.594	86.6713	104.051	66.1224	36.6133	39.8741	125.695	131.107	96.6274	90.0348	57.322	77.9116	66.5427	105.068	95.5059	79.7438	79.4615	73.0505	98.8907	110.404	66.708	68.0718	71.7231	87.691	92.416
290	5.92073	0.399626	0.127904	0.372576	38.7024	17.8687	18.0605	15.4149	9.59408	17.8805	10.5485	23.6287	16.7852	36.8254	44.8229	42.7542	11.2761	3.41534	18.418	22.2526	35.842	28.8719	31.0785	24.7104	28.2803	33.4173	30.6172	30.8035	21.9893	15.5895	32.3793	33.3725	30.4365	25.0219	3.2304
291	5.82469	0.320905	0.17199	0.423899	17.0158	67.2486	59.2644	62.8581	79.5202	55.5478	70.3584	47.0159	60.6478	28.646	7.24675	10.2196	76.1803	82.947	55.371	49.6649	23.8582	39.3751	31.5393	57.3582	50.0162	38.2332	39.4984	35.5404	55.1102	65.0169	31.0714	31.4239	35.0066	46.9931	60.2304
292	5.1276	0.272013	0.103792	0.350209	36.069	13.6538	14.0562	14.666	7.31578	16.5612	8.30769	21.1399	15.6845	33.5833	42.1264	42.2474	9.04014	1.86366	16.3743	19.719	34.9934	26.1694	29.8174	15.8319	20.4533	26.3679	27.1599	27.319	18.2462	13.9346	31.0348	31.0729	29.9039	22.2315	4.69799
293	5.97738	0.378605	0.162923	0.418396	7.07052	30.4637	25.7201	30.3829	41.9669	24.7487	36.0839	16.8753	28.362	0.351472	15.3416	11.7591	39.3257	46.7228	24.1119	18.9812	1.03391	10.1551	5.23258	19.7266	14.3931	5.69189	9.19714	6.74864	21.8074	31.2056	4.42008	3.81202	7.91793	18.6072	33.3801
294	5.53065	0.313637	0.163183	0.445088	11.6928	63.0344	52.8325	56.7189	74.1647	48.6775	62.9156	40.9531	54.63	25.4045	2.91563	6.06465	70.9244	74.8666	48.5831	43.4928	19.2186	34.3388	26.0146	53.3017	46.3691	34.5866	35.4167	30.3854	50.0362	59.3695	26.2085	27.0312	30.2987	41.7395	43.8023
295	7.18752	0.301476	0.125834	0.416567	9.42171	56.0222	48.926	51.2546	66.9272	44.8028	58.8031	37.1456	49.3001	20.0108	0.284999	2.36653	63.8216	70.3094	44.8324	39.6167	15.1093	30.0072	22.4479	48.2812	41.1447	30.0446	30.1998	26.7169	44.8198	53.4267	21.9343	22.4635	25.2991	37.0945	45.0573
296	5.45433	0.391311	0.154385	0.387983	27.955	1.91423	3.29534	0.0501824	7.52143	3.4386	5.24311	9.95865	1.64175	24.5533	34.8802	32.3557	5.52104	13.5704	4.01568	8.33626	24.1665	15.7956	18.8157	10.0015	14.1871	20.4656	17.4013	18.1817	7.38166	0.0374628	20.0395	20.963	17.6216	13.4245	11.3123
297	5.92098	0.290561	0.15529	0.356497	1.19275	36.8945	36.0161	35.9088	47.4147	32.6245	45.5569	25.0894	34.2023	5.29797	8.40837	8.01925	44.6721	55.9859	32.7515	27.3433	3.46892	17.102	11.5507	32.1821	25.1008	15.8181	15.4416	15.0392	29.5411	36.9182	9.6652	9.42239	11.7044	24.4942	56.7422
298	5.08563	0.394045	0.10055	0.35983	56.9137	42.8688	42.5413	40.9422	37.0723	42.4305	37.2663	46.4825	41.888	56.0552	61.308	60.0307	38.243	32.2898	42.7853	45.5182	55.1961	50.2761	51.7324	47.3743	49.9382	53.4823	51.6362	51.5342	45.5274	41.1293	52.7644	53.5023	51.5092	47.5944	31.6589
299	6.60642	0.396715	0.178155	0.438129	12.4663	60.1239	52.5914	59.7158	74.4362	51.8567	65.4483	42.1714	57.1437	23.1658	2.75325	8.09289	71.1908	78.6058	50.8929	44.7331	21.1566	34.3931	28.2622	45.2312	39.1174	28.4041	33.6453	29.7652	48.736	60.8373	27.7148	26.9952	32.5118	41.7986	57.986
300	5.53231	0.305979	0.123531	0.445193	13.2781	26.8138	18.7426	21.5175	35.2379	15.2784	26.3848	9.41017	19.9289	2.45602	20.0401	17.7591	32.7218	35.5844	15.2661	11.3815	7.53573	4.34245	2.26709	19.6522	14.2015	4.97672	5.29507	1.32645	16.6243	23.6753	2.07595	1.33431	1.04399	14.6949	7.66474
301	7.75904	0.323311	0.140009	0.434922	26.5308	82.5858	72.6041	77.0467	95.7675	68.5069	84.5208	59.3768	74.6296	40.4433	16.2296	19.8221	92.1254	98.1889	68.2875	62.2485	34.6381	51.4365	42.6363	71.2583	63.4428	50.4746	52.0009	47.0533	68.7415	79.6118	42.4614	43.0085	46.9799	59.7468	65.0032
302	6.61948	0.360169	0.14073	0.376956	14.3497	16.2414	14.9825	17.572	26.7485	13.9858	24.5013	6.65176	15.8221	10.5882	22.5722	20.4293	24.3904	34.064	13.5483	8.57344	10.7021	0.258744	4.16567	8.37811	3.08881	4.47599	2.04672	2.74101	9.88258	17.8922	5.69175	6.5259	3.19745	12.5541	31.415
303	5.75974	0.358545	0.153553	0.373671	18.6136	10.1626	9.19309	11.5223	20.1352	8.23377	18.2319	1.26168	9.86846	15.264	26.4707	24.5236	17.9002	27.2988	7.83042	3.08624	15.2923	5.35667	9.02518	2.84703	2.20769	9.36355	7.12006	7.66554	4.23724	11.7963	10.532	11.3428	8.21662	11.5379	26.9439
304	7.00897	0.324718	0.154946	0.376462	11.8796	52.9756	50.6224	52.5539	65.5009	47.9239	61.966	39.1036	50.464	17.6674	1.42737	3.24586	62.4218	73.9802	47.717	41.61	16.0066	30.4457	24.5117	44.9309	37.6241	27.3575	28.723	27.5323	44.2018	53.5378	22.7385	22.2286	25.6593	37.4675	69.416
305	7.01164	0.355293	0.12741	0.358898	19.1706	8.01599	8.11821	9.96602	17.9672	7.22664	17.158	0.224906	8.34718	16.9151	27.1945	25.5769	15.7725	26.1143	6.85101	2.03078	16.4652	6.60967	9.98861	1.26287	3.85227	10.7843	8.69706	8.70788	2.68739	10.0571	11.7561	12.6898	9.67169	11.3752	27.6051
306	5.63646	0.285491	0.172759	0.406094	22.6299	73.8043	66.7351	68.231	85.5783	61.5931	77.4122	53.2454	66.1471	33.6886	12.2775	13.8558	82.1257	90.0572	61.8044	56.0066	28.0981	45.1155	36.5837	66.69	58.4048	45.991	45.2161	41.7808	61.6777	70.6986	35.8046	36.4978	39.1989	52.9983	70.7995
307	7.79614	0.349191	0.168836	0.389573	30.5082	79.6199	75.8575	79.7998	95.0111	73.6165	89.7768	62.8969	77.1896	38.162	18.4204	21.6854	91.383	104.198	73.0811	65.832	36.6118	52.9058	46.1993	67.9108	59.8097	47.858	50.9414	48.9969	68.9191	80.8047	44.3581	43.5351	48.3102	61.1793	97.1323
308	5.97867	0.263963	0.132952	0.377833	0.684773	37.8226	34.4273	34.0119	47.0694	29.8879	42.8152	23.2257	32.4485	6.01183	9.47823	9.30307	44.3332	52.7673	30.251	25.446	2.11679	16.1549	9.57007	34.1556	27.0469	17.2821	15.6405	14.041	29.1979	35.7763	8.37986	8.83865	10.501	23.7478	41.1261
309	7.81686	0.340795	0.139998	0.362808	3.84549	39.7228	39.1942	41.1519	52.014	37.4643	50.3467	28.803	39.1423	7.47346	6.2683	4.47085	49.1858	61.6783	37.1199	31.1238	7.27765	20.2638	15.4942	31.7497	25.0525	15.9327	17.946	17.6306	32.4942	41.5609	13.4094	12.4881	16.0293	27.4598	62.3462
310	6.06779	0.358845	0.18905	0.372042	9.45709	47.9275	46.7974	49.8862	61.3686	45.5419	58.9831	36.1396	47.6619	13.7844	1.14833	1.44042	58.3664	71.1787	44.9965	38.5926	13.8462	27.1923	22.3136	38.1265	31.3211	21.7304	24.7588	24.1106	40.0511	50.217	20.2421	19.1217	23.3297	34.1252	76.1868
311	6.67822	0.318487	0.191235	0.362487	36.1437	84.0397	82.8133	84.2757	99.2446	79.4799	96.602	68.7038	81.7896	41.5616	23.1043	24.7146	95.5377	111.095	79.3059	71.7435	40.1584	57.7896	50.9041	75.2964	66.2081	53.9596	55.2157	54.5891	74.2109	85.2412	48.3392	47.5717	51.519	66.2468	118.107
312	7.00065	0.315578	0.1765	0.363413	30.1595	76.2139	74.8562	76.1552	90.6223	71.5202	87.9207	61.3033	73.7958	35.5421	17.7461	19.2188	87.0758	101.733	71.3883	64.2097	33.9953	50.9342	44.2386	68.0336	59.3131	47.5444	48.5719	47.8877	66.7104	77.1549	41.8375	41.1765	44.8658	59.025	105.284
313	7.83898	0.247311	0.137415	0.363827	37.5092	89.0933	85.8014	83.834	101.45	78.9734	97.0122	69.9715	81.792	45.4488	25.1165	24.4157	97.7021	110.499	79.68	73.0341	40.1603	59.9314	50.861	85.9191	75.7165	62.3052	58.951	57.4691	77.849	86.2363	48.8837	49.5706	51.3346	68.5007	100.219
314	5.73609	0.348698	0.167283	0.430209	3.51936	47.8961	40.7669	45.2145	59.5859	38.4177	51.3068	30.3846	43.1087	13.7603	5.20922	1.72135	56.6168	62.7996	37.9956	32.7339	10.3357	23.5073	17.0133	37.265	31.1021	20.867	23.3627	19.7796	37.1908	46.8283	16.595	16.5689	20.4346	30.7547	41.9511
315	5.20558	0.27355	0.12278	0.393863	19.2143	13.5243	9.651	9.98366	21.1119	6.05632	16.5347	0.632197	8.66528	12.6781	26.1623	25.565	18.8587	24.7378	6.2825	2.44541	16.2199	4.87531	10.426	9.70769	4.08593	4.0128	4.98581	6.84709	5.93289	11.5566	11.1252	10.6734	9.12973	11.4373	10.4535
316	6.35943	0.351268	0.169982	0.427884	15.4574	64.5064	56.8853	61.8688	77.6722	54.4067	68.7548	45.36	59.5076	26.5368	5.64474	9.54999	74.3666	81.605	53.9086	47.9791	22.9792	37.593	30.4896	52.5696	45.7076	34.3726	37.2909	33.452	52.7511	63.5721	29.9386	29.824	34.2004	45.1293	59.8109
317	5.36646	0.361993	0.133087	0.428478	27.1568	3.59701	1.09485	2.35162	12.1463	2.38518	6.60666	8.2402	0.821971	20.3141	33.3984	30.7302	10.0598	14.8094	2.77209	6.58686	22.267	13.2062	17.5308	4.39244	8.64211	15.7188	13.5112	15.8893	3.73848	3.31882	17.9133	18.0978	15.1495	12.1534	1.39367
318	5.82796	0.360534	0.11095	0.39426	36.6147	12.6081	14.5809	12.3107	4.9454	15.4527	7.65524	20.7661	13.617	32.7789	42.4798	40.6534	6.71386	0.559895	15.7793	19.3385	33.3993	25.6156	28.7998	18.7898	22.6355	28.4195	26.5882	27.6164	17.8658	11.8719	29.6638	30.1281	27.6347	21.5822	8.71082
319	7.12119	0.369029	0.182371	0.413146	29.3214	81.0694	74.8878	80.7013	96.7673	73.182	89.043	62.3931	77.9583	39.2769	17.7674	22.2955	93.1065	103.688	72.4119	65.3192	37.2045	52.9937	46.0632	67.044	59.4585	47.3427	51.6363	48.4567	69.2184	81.8995	44.8369	44.0787	49.4819	61.3415	89.4566
320	7.51914	0.384171	0.18557	0.363143	20.0001	59.9526	60.2791	64.4297	75.7072	60.1169	74.5988	49.1047	61.8506	23.034	7.93004	11.2832	72.4382	88.3211	59.2385	51.7913	24.7855	38.7475	34.333	47.9043	40.6743	30.6282	35.267	35.2804	52.2131	64.1537	31.6248	29.7989	35.0875	46.2267	100.283
321	6.5335	0.299562	0.174604	0.371577	28.2207	75.5187	72.7963	73.6569	88.9638	68.6485	84.9787	59.0904	71.424	35.0073	16.359	17.528	85.4482	98.3555	68.7052	61.9569	32.1666	49.3263	42.0113	68.329	59.5874	47.6028	47.6638	46.3405	65.3748	75.1313	40.0168	39.8183	42.9993	57.3457	95.8544
322	7.79339	0.277627	0.169884	0.424525	76.9928	155.574	141.801	144.464	171.665	133.444	156.436	122.024	141.5	96.5851	62.8257	65.4491	166.61	174.564	133.876	126.024	86.1949	111.244	97.714	145.155	133.258	114.569	112.748	106.059	136.117	148.869	97.4762	99.1846	102.797	122.801	134.259
323	7.3446	0.287804	0.100113	0.394062	6.97066	30.3384	26.125	26.9933	39.4886	22.4508	34.4167	15.9536	25.4104	0.255056	15.0689	14.0531	36.8934	44.0201	22.5913	18.0429	3.30955	9.48749	3.37263	25.1476	18.8157	9.62877	9.1497	7.10532	21.7599	28.6175	2.49529	2.82091	4.9056	18.1272	26.2028
324	6.19081	0.385685	0.136002	0.389082	26.6529	0.084697	1.47715	1.70184	9.55714	1.78033	7.09203	8.32899	0.101463	23.0158	33.6559	31.17	7.51887	15.5208	2.32942	6.67724	22.8225	14.2119	17.3971	7.95336	12.2489	18.6945	15.7553	16.6199	5.57365	1.86695	18.5989	19.4661	16.1586	12.5528	10.9914
325	6.53593	0.367013	0.129594	0.3975	20.0986	10.3313	7.69621	10.829	20.1212	6.74777	16.5405	0.022731	9.15409	15.1342	27.4786	24.9928	17.8864	25.5511	6.28785	1.77868	15.843	6.1226	10.096	2.16845	2.61284	9.89679	7.34731	8.72523	3.63677	11.355	11.1524	11.7779	8.50745	11.3756	16.4016
326	7.54344	0.353185	0.18999	0.435734	59.1804	128.344	116.641	124.029	146.437	113.168	132.945	100.773	120.747	75.6397	45.8838	51.6189	141.852	150.717	112.452	104.391	70.1941	90.3496	80.2719	111.29	101.943	86.1194	90.3102	84.4246	111.501	126.578	79.8077	79.7911	85.9253	100.804	119.99
327	7.79742	0.268896	0.104737	0.400162	9.64572	55.1329	49.09	49.5676	65.1751	43.9378	58.2096	36.7493	47.7981	19.3267	0.39548	1.2248	62.1021	69.292	44.2911	39.2133	13.9512	29.4952	21.6605	50.0588	42.4165	31.2399	29.6634	26.7595	44.3961	51.9096	20.9095	21.7028	23.6873	36.5173	45.1873
328	7.2435	0.390018	0.100943	0.407286	31.215	4.65391	7.26257	3.76986	4.18912	7.6019	0.714476	13.6662	5.29805	26.6607	37.5517	34.8731	2.25072	8.67375	8.14591	12.1106	26.9855	18.9059	22.1696	12.772	16.694	22.9225	19.9949	21.3755	10.5612	3.42361	23.0068	23.6863	20.4812	15.573	2.62312
329	6.26614	0.370698	0.151419	0.400929	11.1449	22.9799	19.8195	23.5202	33.9341	18.8418	29.711	11.2819	21.6383	5.40502	19.315	16.4037	31.4423	39.7754	18.2997	13.287	6.21783	4.54142	0.109859	13.6217	8.35538	0.235317	3.22641	1.5751	15.4204	24.1145	1.00938	1.71021	2.01088	14.4465	30.9397
330	7.83322	0.385897	0.126505	0.406036	10.1086	24.5745	21.2014	25.5934	36.0285	20.6401	31.5358	12.7753	23.6162	4.17848	18.3844	15.0005	33.4977	41.8905	19.9639	14.8073	4.69285	5.93621	1.62186	14.2051	9.03735	0.880085	4.53595	2.75572	16.8651	26.0796	0.521891	0.326475	3.77161	15.3457	29.7951
331	7.05746	0.349259	0.13877	0.352951	11.3227	18.0183	18.518	20.1908	28.8313	17.4189	28.3477	9.78415	18.4457	9.2214	20.1914	18.6569	26.4344	38.1018	17.0562	11.7623	8.6793	2.21141	1.46845	11.0607	5.36641	2.20225	0.160077	0.0285432	12.3641	20.2721	3.50149	4.52054	1.34281	13.2924	42.5945
332	7.0178	0.31807	0.140463	0.409429	10.6888	56.2206	50.2028	52.9817	67.9373	46.7895	60.7977	38.6031	50.92	20.1634	1.14482	3.53539	64.8129	72.6461	46.6514	41.1005	16.3581	31.0057	23.9737	47.5585	40.4782	29.5933	30.6284	27.6447	45.555	54.7571	23.1524	23.2925	26.5795	38.1301	52.7055
333	5.95536	0.39924	0.110949	0.433806	37.7357	11.7515	15.6206	11.707	3.74765	15.9359	8.42788	21.3583	13.1363	32.12	43.1799	40.2448	5.53839	1.12822	16.484	19.9413	33.0287	25.7475	29.0326	19.9869	23.3751	29.2424	26.2784	28.281	17.8909	11.1622	29.4127	29.8749	26.7906	21.6607	15.9673
334	6.84113	0.315458	0.148326	0.429852	19.937	72.571	63.5314	67.2016	84.8448	59.3938	74.6362	50.8541	64.9628	32.74	10.1202	13.1592	81.4058	87.4706	59.2726	53.5722	27.1851	43.2664	34.8931	62.5873	55.0422	42.7606	43.7478	39.2816	59.6531	69.6511	34.6296	35.1984	38.7282	51.1137	58.4033
335	7.75985	0.254242	0.134001	0.351273	26.6903	71.9572	70.6055	68.6371	83.8198	64.8359	81.3631	56.203	66.7247	32.2679	14.8837	14.1307	80.3999	93.8713	65.4077	59.0175	28.5435	46.4837	38.7455	68.931	59.538	47.5617	44.921	44.3697	62.5109	70.4288	36.4954	36.7673	38.5783	54.2997	90.4087
336	6.06236	0.257797	0.14286	0.376449	9.7371	52.3017	48.5643	47.8171	62.3299	43.3314	57.6638	36.0818	46.1232	17.1491	0.0414199	0.0400351	59.3098	68.5788	43.7933	38.5337	12.6599	28.2969	20.92	48.6984	40.7617	29.9277	27.7876	26.0386	42.7636	49.8339	19.6074	20.1915	21.8722	35.1985	56.9526
337	5.56119	0.28235	0.178629	0.418825	30.7358	87.5985	78.3088	80.2697	99.7887	72.4563	89.3799	63.8195	78.0557	44.299	20.0711	22.0035	96.0717	102.834	72.7192	66.7713	37.2796	55.6092	45.9581	79.756	70.9857	57.3926	56.3568	51.8399	73.7177	83.2865	45.5619	46.6159	49.4205	64.1022	77.147
338	5.99067	0.271709	0.127111	0.436139	5.24577	53.8015	44.2269	45.9642	62.9878	38.8698	52.6095	32.3343	44.2235	18.3027	2.87931	1.21397	59.9554	63.3313	39.1836	34.7188	11.1952	26.2961	17.7688	47.6117	40.5516	29.1306	27.7257	23.0802	41.4679	48.919	17.9682	19.2687	21.2838	33.5212	30.5982
339	6.76755	0.246123	0.188691	0.361012	69.6334	132.729	129.086	126.447	147.975	120.657	142.917	109.538	123.94	79.0131	54.2639	53.2552	143.362	159.525	121.546	113.314	72.6563	97.0557	85.9548	129.062	116.427	99.9484	95.7216	94.1028	119.076	129.349	83.4135	84.2199	86.347	107.605	158.463
340	7.23397	0.396629	0.187835	0.409609	24.2304	72.3141	67.4846	74.1883	88.5086	67.1282	82.0876	56.046	71.3837	32.5424	12.7822	17.8876	85.0015	96.5673	66.0684	58.8577	32.1355	46.5738	40.778	57.1085	50.1211	38.9042	44.569	42.0035	61.6015	74.7463	39.2886	37.9789	43.9701	54.5813	87.9551
341	6.79613	0.39514	0.195404	0.433136	29.8404	84.081	75.9911	83.9259	100.613	75.1538	90.8513	63.9416	80.9736	41.5934	18.5103	24.4779	96.8805	106.007	74.0611	66.8955	39.5293	54.8191	47.877	67.2305	60.1093	47.8347	53.7704	49.5927	71.2543	85.1249	47.0939	46.1986	52.4999	63.3356	86.8051
342	5.93945	0.242626	0.179974	0.424349	61.5449	135.059	121.333	121.691	147.92	111.709	133.123	102.359	119.263	80.805	49.0428	50.0363	143.308	149.001	112.614	106.006	69.05	93.0675	79.5155	129.058	117.584	99.8858	95.3816	88.8085	116.539	126.523	79.6147	82.0226	83.9916	103.65	110.258
343	6.14446	0.375259	0.186017	0.382754	5.37461	43.289	41.4667	45.4219	56.6331	40.7261	53.5485	31.4602	43.1841	10.2166	4.73799	1.58099	53.7189	65.5146	40.0401	33.8288	10.3939	22.9527	18.3213	32.5529	26.2361	16.9814	20.6963	19.6806	35.3578	45.6966	16.4976	15.3214	19.7999	30.0424	66.9709
344	5.71874	0.321935	0.177833	0.373375	7.40105	46.5281	44.527	46.1714	58.4997	41.8745	55.3721	33.4288	44.1825	12.7081	2.67724	1.07374	55.5509	66.8652	41.7032	35.8329	11.1636	25.0658	19.3959	39.0745	32.0104	22.1823	23.3524	22.3416	38.2354	47.097	17.6312	17.1383	20.3571	32.0497	66.4081
345	6.11826	0.335541	0.172313	0.353777	1.68849	35.8522	36.0881	37.5322	47.8277	34.325	46.9664	25.8477	35.5983	4.49623	8.35988	6.92059	45.0774	57.9859	34.0369	28.1152	4.54525	17.3172	12.7796	28.6143	21.9508	13.1233	14.8417	14.9142	29.1589	37.8415	10.5506	9.59808	12.9259	24.651	65.8572
346	7.64347	0.345874	0.134202	0.447473	14.4319	66.1981	56.2433	61.6807	78.7629	53.2682	67.5728	44.6694	59.3514	27.8381	5.2124	9.42268	75.4371	80.2659	52.8306	47.2761	22.8587	37.5987	29.7932	53.9619	47.251	35.5367	38.1762	33.2017	53.2388	63.904	29.8472	30.1673	34.4057	45.1863	46.5961
347	5.7015	0.343296	0.162322	0.447193	4.71855	52.1391	43.0027	47.8686	63.5537	40.1874	53.2984	32.3677	45.7511	17.024	3.70369	0.0749472	60.5108	64.8809	39.8119	34.7528	12.373	25.9163	18.723	41.1085	34.9385	24.1944	26.48	21.9194	40.259	49.9376	18.7807	19.1106	22.9236	33.1142	36.9391
348	7.90008	0.271325	0.151954	0.400619	53.5865	117.276	108.817	109.643	131.451	101.722	121.686	91.5897	107.145	67.1265	40.6151	41.8826	127.144	137.255	102.184	95.0418	59.7075	81.4097	70.4951	109.922	99.2618	83.634	81.6077	77.5366	102.248	112.883	69.4387	70.5049	73.372	91.2479	111.074
349	5.83887	0.361995	0.112026	0.364803	40.0933	19.6299	19.8073	18.1837	12.1712	20.3717	13.0367	25.6008	19.4064	38.18	45.9992	44.6281	13.8052	6.34543	20.6873	24.2603	37.863	30.6201	33.1336	24.962	28.6935	33.8516	32.1189	32.2588	23.7034	18.1098	34.3827	35.0846	32.7478	26.8875	7.38542
350	5.35959	0.373487	0.162298	0.382695	21.7255	6.47447	5.09859	7.98471	16.3451	4.49973	14.0353	2.3567	6.32943	18.1008	29.2278	26.9178	14.1805	22.9071	4.00302	0.597343	18.0208	8.66391	12.1327	1.42378	6.1296	13.017	10.3195	11.0826	0.568014	8.20827	13.4803	14.334	11.0397	11.3519	21.6383
351	7.34417	0.29071	0.143528	0.422498	32.5349	90.4657	80.7848	83.3296	103.11	75.1785	92.2583	66.2647	81.0267	46.5044	21.7384	24.0743	99.3315	106.036	75.3444	69.2605	39.5702	57.9555	48.272	81.6972	72.9548	59.2053	58.6974	53.9699	76.2785	86.3231	47.9273	48.9034	52.0134	66.5866	74.3165
352	5.32538	0.34946	0.141914	0.4151	22.2097	9.59097	5.41754	8.4042	18.5387	3.82868	13.491	2.34845	6.82947	15.7037	29.0131	26.6339	16.3333	22.1178	3.5066	0.588944	17.6353	7.81618	12.3556	1.95889	2.74327	10.2155	8.33317	10.4442	2.18299	9.37915	12.9662	13.17	10.2764	11.1735	8.42426
353	6.25082	0.3395	0.161753	0.446467	15.5498	67.9058	57.8181	62.9974	80.3699	54.5659	69.066	46.0134	60.6838	29.1516	6.27288	10.3138	77.0142	81.7922	54.1923	48.6443	23.886	38.9167	30.9078	56.0187	49.1608	37.273	39.5832	34.5554	54.783	65.3288	30.9758	31.3941	35.4943	46.5734	50.884
354	5.06952	0.312407	0.186968	0.355136	0.691417	35.3849	35.0549	35.6928	46.5312	32.4711	45.1695	24.5385	33.8897	4.13682	9.05562	8.16548	43.805	55.8055	32.3982	26.7825	3.22795	16.3473	11.3247	29.4794	22.6533	13.6607	14.3044	14.1362	28.4064	36.3581	9.28727	8.70434	11.4722	23.7564	62.8628
355	7.62594	0.327177	0.118502	0.440131	6.83264	54.7651	45.8558	49.9379	65.9532	42.4691	55.9669	34.7422	47.8715	19.0439	1.78241	1.47537	62.8657	67.5647	42.2457	37.17	14.0078	28.1384	20.6402	44.774	38.2547	27.2462	28.7395	24.3186	42.8261	52.1534	20.6084	21.0926	24.5546	35.3068	35.7311
356	6.542	0.354474	0.139679	0.362231	17.0343	11.2302	11.0658	13.0235	21.3953	10.091	20.2945	2.94701	11.3627	14.4428	25.2096	23.5077	19.1368	29.4832	9.71157	4.80193	14.1402	3.99553	7.55217	4.25114	0.990013	8.15791	6.0406	6.18377	5.61727	13.1773	9.29628	10.2061	7.11782	11.7746	31.1213
357	7.19652	0.329598	0.117358	0.445252	0.31709	45.931	37.0892	41.1779	56.446	33.9269	46.5909	26.6812	39.2208	12.2487	7.68571	4.45327	53.5354	57.5177	33.6945	28.9637	7.33814	20.5869	13.4528	36.2345	30.1724	19.7652	21.2903	16.9012	34.4688	43.325	13.5386	14.0351	17.3538	28.067	26.0399
358	7.32142	0.371792	0.124783	0.430488	8.69828	29.8037	23.9221	28.6323	40.7813	22.6008	33.8037	15.1076	26.6678	0.156204	16.5523	12.9439	38.1621	44.1965	22.0323	17.1816	2.34009	8.84149	3.56388	19.2231	13.9957	5.1865	8.37367	5.37729	20.6302	29.7473	3.07793	2.73775	6.65128	17.6203	23.0836
359	6.28029	0.254833	0.144854	0.40578	23.677	76.4409	68.5775	68.6981	87.1178	62.058	78.2994	54.3573	66.7817	35.7167	13.5181	14.1719	83.6366	90.604	62.6134	57.1386	28.5874	46.5173	37.115	71.5762	62.8108	49.8797	47.233	43.4726	63.7261	71.725	36.5379	37.7983	39.6399	54.4837	65.0534
360	6.7431	0.351445	0.157691	0.389808	3.71961	42.7095	39.7414	42.9672	55.0104	38.0402	50.8656	29.4783	40.8809	9.77081	5.89977	3.24229	52.1265	62.3555	37.5931	31.8113	8.61808	21.5214	16.2349	33.2658	26.8521	17.3729	19.9306	18.3923	34.2224	43.7362	14.7638	14.0784	17.9282	28.7286	55.4882
361	6.64842	0.262269	0.113261	0.386113	1.5892	37.6596	33.4683	33.242	46.6596	28.8016	41.6374	22.3213	31.6951	5.88646	10.124	9.82415	43.9311	51.4896	29.1768	24.5253	1.53594	15.5312	8.74571	33.8967	26.8831	17.0389	15.3211	13.3319	28.6678	35.1699	7.77274	8.37347	9.99027	23.2514	34.92
362	5.05254	0.260639	0.156397	0.427907	10.9119	61.2616	51.8528	52.9494	70.6803	45.8974	60.455	39.1424	51.1821	24.0409	2.25586	3.51349	67.5048	71.5968	46.3389	41.6495	16.5602	32.6673	23.678	55.777	48.1438	36.1455	34.0582	29.518	48.6031	56.058	23.7303	25.1438	26.9681	39.9408	42.3919
363	6.49625	0.327393	0.139816	0.415507	0.31316	42.0717	36.2021	39.2547	52.9073	33.3598	45.9924	25.8273	37.3346	9.2802	8.28314	5.7548	50.0625	56.8507	33.1486	28.0945	5.88389	19.0028	12.661	33.4851	27.2025	17.3261	18.7135	15.7888	32.205	40.8453	12.013	12.0902	15.2999	26.4571	37.2777
364	7.18475	0.243683	0.175562	0.380523	72.3941	140.914	133.878	132.041	155.815	124.708	147.419	113.857	129.492	85.3091	57.4906	57.0416	151.056	164.29	125.652	117.71	76.9367	102.034	89.737	136.536	123.843	106.429	101.864	98.5848	125.251	135.689	87.9841	89.3655	91.4557	112.923	147.971
365	6.90559	0.282591	0.179741	0.405594	59.0484	125.463	116.28	118.028	140.599	109.459	130.01	98.7112	115.348	73.4241	45.6405	47.5576	136.122	146.354	109.774	102.292	66.032	88.192	77.0502	116.536	105.736	89.6006	88.3715	83.9167	109.716	121.28	76.0469	77.0028	80.3976	98.4134	122.522
366	5.69798	0.300604	0.198195	0.414669	43.8036	104.73	95.6521	98.5813	119.059	90.2256	108.63	80.1563	96.021	57.4766	31.7498	34.3964	114.983	123.733	90.2759	83.4024	51.1307	70.7189	60.8339	94.7164	85.3068	70.7562	70.8992	66.4459	90.1381	101.401	60.0987	60.7717	64.4647	80.0193	102.378
367	7.58784	0.378347	0.18498	0.44663	46.1123	110.515	98.9222	107.59	128.105	96.8412	114.731	84.9216	104.374	61.9262	33.9519	40.493	123.862	131.514	95.8399	88.2536	57.5706	75.394	66.4956	92.2202	84.1068	69.6838	75.2929	69.4089	94.6848	109.694	66.2565	65.9184	72.4715	85.0742	99.6348
368	6.81815	0.267341	0.128593	0.385887	10.5311	54.4069	49.8354	49.7754	64.6937	44.7945	59.1683	37.4068	48.0112	18.7684	0.897383	1.36541	61.6296	70.2996	45.1654	39.8826	14.1155	29.7201	22.2247	49.8505	42.032	31.0405	29.3843	27.2076	44.3936	51.856	21.0935	21.6814	23.6259	36.7192	53.9813
369	7.67811	0.368211	0.106653	0.405129	19.0915	12.4755	9.22846	12.6332	22.3497	8.22228	18.1405	1.41459	10.9265	13.4849	26.4468	23.7718	20.0735	27.2853	7.74709	3.2419	14.4765	4.61988	8.79159	3.95324	0.840249	8.31345	5.67312	7.35547	5.39059	13.2686	9.71523	10.274	6.92486	11.5907	13.8435
370	6.82174	0.377873	0.107777	0.392849	31.4877	6.02567	7.83407	4.97763	2.63191	8.34112	0.00752647	14.3259	6.44812	27.7158	37.9365	35.6905	0.722482	7.80432	8.80439	12.7822	27.8722	19.7064	22.8666	13.3286	17.3762	23.4932	20.9795	21.9508	11.5089	4.69624	23.8944	24.5878	21.617	16.1177	0.0128137
371	6.49938	0.294969	0.134372	0.357439	5.19182	28.2419	27.4144	27.4899	38.2138	24.3717	36.4578	17.242	25.8702	1.3575	14.2007	13.717	35.6424	46.2794	24.4529	19.3545	2.95502	9.74004	4.60301	23.5611	16.9752	8.30485	8.14693	7.76074	21.3598	28.3926	2.83331	2.55747	4.79148	18.1889	44.6327
372	7.00946	0.305158	0.110414	0.387276	10.9088	23.5677	20.4287	21.6339	32.8894	17.5368	28.8681	10.9525	20.0471	4.95289	18.9048	17.6803	30.4171	38.2405	17.5309	12.9517	7.44459	4.46154	0.898228	17.8706	11.9313	3.4064	3.68527	2.14251	15.8673	22.8508	1.9753	1.98291	0.362759	14.5652	25.3209
373	7.27656	0.363207	0.152427	0.392518	4.54547	43.8255	40.8012	44.5897	56.5702	39.4863	52.3224	30.6485	42.4229	10.6292	5.18616	2.1442	53.6572	64.0564	38.9218	33.0025	9.80698	22.5783	17.4361	33.5338	27.2069	17.7265	20.87	19.2827	35.2821	45.2381	15.9499	15.1162	19.29	29.7285	56.4098
374	6.33296	0.319608	0.149388	0.385557	0.69197	38.989	35.8939	37.729	49.9951	33.1627	45.8549	25.4229	35.8657	6.90901	8.49064	6.78741	47.2045	56.6189	33.0233	27.6828	4.75141	17.9036	12.2034	31.764	25.1902	15.7368	16.7344	15.1894	30.5611	38.8612	10.8592	10.6091	13.594	25.32	48.0809
375	7.8824	0.360901	0.19888	0.351646	45.057	92.3215	93.6253	96.9093	110.529	92.448	110.191	79.6129	93.9736	47.9319	30.385	33.2648	106.612	126.347	91.6996	82.8492	49.5522	67.0191	61.4081	80.0817	70.922	58.7332	62.8185	63.3401	83.3669	96.764	57.9373	55.9968	61.576	75.975	147.144
376	7.68251	0.286548	0.155428	0.446823	60.594	136.21	120.328	124.397	150.751	112.765	133.577	102.528	121.609	81.6909	48.3661	51.868	146.086	150.243	113.028	106.177	70.8591	93.5184	80.5291	124.759	114.356	96.8668	95.9062	88.1522	116.758	128.904	81.1284	83.0195	86.6819	104.195	100.773
377	5.18419	0.297402	0.158678	0.447027	7.18939	57.3079	46.9326	50.0853	67.3914	42.2964	56.0981	35.2423	48.1663	20.9998	1.05732	1.57513	64.2771	67.3614	42.3654	37.6791	14.2351	29.1195	20.6949	48.9477	42.1284	30.584	30.5229	25.4378	44.475	52.9274	21.0337	22.1216	24.8443	36.3137	35.324
378	6.38413	0.344459	0.174078	0.427649	21.8	73.77	65.5891	70.5313	87.3987	62.682	77.8826	53.2963	68.0825	33.6623	11.5057	15.4126	83.9122	91.338	62.2334	56.0584	29.5903	45.1768	37.5117	61.6619	54.3388	42.2981	44.9857	40.8806	61.2734	72.4453	36.9717	36.9726	41.3913	53.126	68.3974
379	6.44273	0.327644	0.129723	0.391231	11.9345	21.9749	18.924	20.9406	31.7589	16.7198	27.774	9.86878	19.272	6.17807	19.9179	18.1495	29.3076	37.2797	16.533	11.8484	8.04221	3.34634	1.62497	15.0983	9.45098	1.16732	2.37404	0.841335	14.4373	21.9229	2.7205	2.97174	0.188166	13.8817	26.5978
380	6.57158	0.271186	0.147177	0.363083	14.329	56.2756	54.1477	53.4606	67.3955	49.4384	64.2297	41.428	51.6332	20.2057	3.80122	3.85946	64.2812	75.7615	49.7815	43.9763	16.908	32.7978	25.8544	52.033	43.8407	32.9924	31.5175	30.5397	47.3142	55.0558	24.0323	24.1911	26.2757	39.9089	70.9089
381	6.6805	0.317974	0.181899	0.374497	31.0098	79.0799	76.3991	78.2631	93.5076	72.961	89.4679	62.7744	75.8612	37.7466	18.7851	20.6454	89.9074	103.428	72.7994	65.7073	35.5876	52.6587	45.5922	70.2384	61.5773	49.5107	50.699	49.3564	68.825	79.4945	43.5054	43.002	46.8115	60.869	102.519
382	7.60976	0.291252	0.190209	0.394317	79.2763	151.04	142.999	144.91	168.86	136.13	159.143	123.496	141.829	93.0973	63.6324	65.7507	163.858	177.724	136.345	127.523	86.4482	110.987	99.3221	140.657	128.523	110.877	110.25	106.339	134.565	147.959	97.6067	98.1489	102.31	122.4	161.237
383	7.56661	0.330406	0.152588	0.386751	19.2207	64.3485	60.7983	63.4815	77.7591	58.0013	72.9321	48.6049	61.2108	26.4153	8.27968	10.6415	74.452	85.8328	57.7184	51.2825	24.2923	39.6123	33.099	55.0172	47.3728	36.2866	38.0676	36.273	54.4607	64.6622	31.4666	30.9998	34.8347	47.1526	76.6295
384	7.01981	0.314744	0.1264	0.441752	8.44169	57.7668	48.2598	51.9615	68.6625	44.3174	58.1259	36.7544	49.9304	21.3527	0.163579	2.8449	65.5246	69.7385	44.2147	39.2184	15.5952	30.2286	22.2757	48.365	41.6219	30.2648	31.1274	26.4357	45.3651	54.4446	22.3657	23.0901	26.2851	37.4049	36.8739
385	5.15835	0.297578	0.171202	0.394127	4.24508	45.7426	41.2177	42.5617	56.3133	37.4595	50.7903	29.9849	40.7381	12.1039	4.90568	3.5167	53.4051	61.6726	37.5245	32.327	8.50801	22.6421	16.0052	39.3234	32.3352	22.148	22.0997	19.8882	36.259	44.2361	14.9647	15.1788	17.751	29.8568	50.4317
386	6.58882	0.36526	0.188423	0.35277	11.4166	47.7285	48.7047	51.44	61.8447	47.9559	61.5485	38.0168	49.1602	13.6314	0.135979	2.49196	58.8336	74.0179	47.3362	40.5037	15.0014	28.327	24.0871	38.0277	31.0465	21.7097	25.0641	25.4442	40.8484	51.2808	21.4221	19.8777	24.2767	35.2131	88.3899
387	6.98703	0.30998	0.17608	0.379934	36.432	87.7575	84.0454	85.8209	102.359	79.9821	97.2679	69.6638	83.3669	44.4213	23.934	25.7604	98.5946	111.685	79.9132	72.7208	41.3744	59.415	51.6219	78.9525	69.8651	57.0571	57.7905	55.9566	76.5638	87.3998	49.6915	49.4359	53.1642	68.0005	106.119
388	6.33147	0.240207	0.166135	0.376258	42.5082	98.5271	93.2053	91.3291	110.776	85.5343	104.335	76.5908	89.2494	52.7052	30.1022	29.4882	106.855	118.216	86.3582	79.7727	45.9099	66.7161	56.6145	95.3753	84.7925	70.4575	66.4523	63.9931	85.8316	94.2982	55.0477	56.1715	57.7822	75.6894	105.027
389	5.50279	0.307575	0.189843	0.382039	19.7417	65.195	61.6387	63.1704	77.8912	57.9374	73.1347	48.964	61.0286	27.0665	8.84559	10.4309	74.5816	85.7576	57.9031	51.6481	24.1518	40.0583	33.0884	57.558	49.5676	38.252	38.7615	37.0097	55.2052	64.6452	31.4719	31.3269	34.5367	47.6058	81.6277
390	6.56235	0.30961	0.137593	0.385353	0.906005	37.0632	33.8427	35.2841	47.5916	30.8073	43.3739	23.3784	33.4991	5.42772	9.87187	8.44205	44.8457	53.8487	30.7606	25.6015	2.92682	16.0693	10.254	30.5283	23.9562	14.5542	15.0717	13.4818	28.653	36.5378	8.9841	8.88218	11.5902	23.6563	43.4493
391	7.86614	0.262273	0.160021	0.360917	53.2918	109.535	106.734	105.227	124.07	99.9857	119.915	89.4683	102.844	61.172	39.2124	38.8939	119.902	135.213	100.568	92.8821	56.3914	77.9475	68.4406	104.745	93.5955	78.9674	76.3409	75.0788	97.5155	107.497	65.9976	66.3621	68.8442	87.4703	131.143
392	5.08602	0.27176	0.102095	0.420856	27.3623	4.67223	0.797917	0.0565676	11.1772	4.3421	5.12187	8.97728	1.13682	19.4871	33.1985	32.2834	9.10882	12.5078	4.12625	7.33721	23.7772	13.4267	18.9953	0.737622	4.20774	11.8744	12.8314	15.4794	3.22489	1.87337	19.1347	18.4104	17.0311	11.8172	8.36662
393	7.59353	0.256886	0.167686	0.440407	87.3507	175.77	157.305	159.627	191.091	146.673	171.356	135.659	156.66	112.119	73.2658	75.7114	185.676	190.124	147.484	139.905	97.8831	125.388	109.382	166.233	153.418	132.607	128.691	119.773	152.976	165.453	110.096	112.959	115.896	137.812	135.005
394	7.19565	0.351056	0.102509	0.377551	26.5946	0.119668	1.36788	0.622887	8.67767	2.46485	6.60006	8.61613	0.84417	23.173	33.5823	31.9002	6.65576	14.7157	2.77811	6.96955	23.5516	14.4636	17.9667	6.50419	11.1003	17.6569	15.8759	16.5434	5.67454	1.00291	19.2245	19.834	17.1352	12.4902	8.4876
395	6.43213	0.275132	0.185837	0.376763	49.063	106.142	101.527	101.453	120.556	95.3205	114.595	84.9874	99.0278	58.5624	35.706	36.3401	116.453	129.726	95.7157	88.3205	53.4489	74.1752	64.6881	99.6915	89.191	74.7408	73.081	70.8892	93.4927	103.834	62.767	63.1864	66.0606	83.5428	122.982
396	6.61934	0.289884	0.185509	0.431034	63.5686	136.954	123.557	127.087	152.318	116.401	137.513	105.581	124.24	82.2625	50.5408	53.6883	147.624	154.519	116.618	109.285	72.8875	95.6922	83.317	125.777	115.065	97.8149	97.1175	90.5741	118.66	131.078	83.2473	84.6874	88.5127	106.42	117.704
397	7.62811	0.386472	0.19044	0.396372	33.9997	84.0406	80.2752	86.434	101.276	79.6332	95.8491	67.754	83.4954	41.5623	21.3952	26.1753	97.5318	111.275	78.6192	70.7766	41.4736	57.2342	51.1727	68.9751	61.1978	49.2671	54.7127	52.6809	73.2217	86.9029	49.2099	47.7483	53.8413	65.7838	108.027
398	7.37732	0.398227	0.138775	0.447226	3.31674	38.7581	31.4274	37.8985	51.0077	30.7338	42.4199	22.4753	35.6709	6.73145	11.4984	6.67265	48.1982	53.7621	29.8905	24.6821	4.60121	15.9958	10.5113	25.5587	20.3768	11.0252	15.6283	11.8692	28.5122	39.0132	10.2547	9.7443	14.5472	23.889	29.1046
399	7.8935	0.265562	0.125825	0.38989	27.2666	78.5098	72.7017	72.7052	90.2137	66.749	83.3248	58.3418	70.6812	37.3081	16.2953	16.8839	86.6748	96.1213	67.1967	61.1949	31.5939	49.639	40.8192	73.2542	64.2582	51.4836	49.4606	46.6903	66.6838	75.2312	39.6534	40.4402	42.6322	57.7244	75.0435
400	5.50419	0.339526	0.102047	0.434955	34.607	5.97496	10.9155	8.22742	1.17808	12.655	4.46115	17.5787	9.53009	27.6768	40.0116	37.8899	0.704299	2.73061	12.8662	16.0937	30.2484	21.786	26.1053	12.4491	16.3811	22.9681	21.6709	24.1389	12.987	7.05798	26.2567	26.1351	23.8297	17.7626	16.2329
401	6.00865	0.253121	0.150692	0.374078	16.0239	60.8453	57.0536	55.9871	71.3175	51.3677	66.5575	43.7753	54.224	23.7207	5.75801	5.56937	68.1302	78.0307	51.9045	46.3659	18.9056	35.5294	27.6911	57.4382	48.9717	37.5096	34.9871	33.2259	50.8332	58.1441	26.2685	26.9251	28.576	42.8151	67.3225
402	6.1938	0.372054	0.130594	0.363497	30.0712	6.50669	6.49732	4.37674	2.41927	6.8953	1.61053	13.1453	5.83796	28.0858	37.0364	35.2838	0.513791	9.50481	7.32868	11.5803	27.4018	19.0936	21.8534	13.0825	17.3754	23.3139	20.9819	21.0497	11.1315	4.40951	23.3752	24.3108	21.4234	15.7068	10.8003
403	7.65693	0.270781	0.1797	0.352013	63.6806	121.496	120.151	118.605	137.626	113.627	134.778	101.975	116.005	70.3727	48.2468	47.9481	133.205	151.257	114.124	105.614	66.5381	89.1879	79.7258	115.957	104.12	88.9045	86.7787	86.2191	109.567	120.561	76.6904	76.6649	79.6154	99.2841	157.431
404	7.93012	0.292781	0.129541	0.444821	35.041	97.986	85.0912	88.7377	110.529	79.0686	96.4997	70.2684	86.3537	52.289	24.6382	27.7344	106.612	110.611	79.2126	73.3363	43.6773	62.5399	51.8767	87.9293	79.2521	64.6948	64.308	57.999	81.8991	92.3497	52.2641	53.6834	56.9602	71.498	67
405	7.52012	0.252721	0.159388	0.418948	69.6327	145.056	131.938	132.657	159.255	122.564	144.905	112.319	130.03	88.4944	56.1846	57.4581	154.432	161.768	123.359	116.144	77.3516	102.162	88.5582	137.953	126.034	107.826	103.98	97.6841	126.351	137.301	88.3375	90.4649	92.9263	113.211	121.656
406	7.59224	0.308307	0.138258	0.404688	20.3977	69.5555	63.3378	65.7532	82.0037	59.2844	74.6025	50.5434	63.5734	30.4205	9.98973	12.1789	78.6176	87.3419	59.2418	53.2559	26.1139	42.2521	34.5102	60.9974	53.1393	41.2789	41.8418	38.7776	58.1023	67.7449	33.5446	33.7882	37.0789	49.9748	66.5042
407	6.60624	0.343853	0.144528	0.449898	7.53762	56.6031	46.9342	52.0482	68.3059	44.0257	57.4897	36.0162	49.868	20.4577	1.05623	2.90362	65.1746	69.3954	43.6345	38.467	15.5471	29.4593	22.0028	45.1409	38.8308	27.7495	30.1301	25.3049	44.2497	54.2223	22.1324	22.5065	26.4428	36.6771	37.8828
408	7.1881	0.385714	0.132178	0.350198	23.5345	0.687141	1.82398	4.20224	10.8552	1.88831	11.0918	5.25711	2.56242	22.5524	31.4329	29.4777	8.7928	19.8356	1.31851	3.55001	20.9252	12.1033	14.6288	6.74172	11.3939	17.624	14.6451	14.1786	3.75404	3.83059	16.5978	17.9139	14.5422	11.9911	26.3693
409	6.24162	0.26878	0.154067	0.390469	21.5498	70.4592	64.9211	65.0868	81.7501	59.364	75.1668	51.2678	63.1343	31.1156	11.0559	11.7279	78.3687	87.4355	59.7564	53.9934	25.7753	42.9354	34.5754	65.1841	56.6384	44.467	42.7248	40.0767	59.1785	67.4569	33.4564	34.1604	36.3448	50.6596	71.0324
410	6.62668	0.3922	0.135214	0.352796	29.0637	6.50631	5.53515	3.10588	3.0447	5.33585	3.16895	12.0345	4.65166	28.0855	36.3885	34.4237	1.12759	11.339	5.90737	10.4496	26.4872	18.3861	20.6797	13.6974	17.9593	23.726	20.7586	20.3746	10.6597	3.48466	22.49	23.7535	20.5154	15.2807	17.3367
411	5.11988	0.294126	0.196834	0.418134	31.5652	88.1742	79.2364	81.7474	100.95	73.9081	90.8191	64.9097	79.4435	44.7418	20.6957	23.0035	97.2111	104.541	74.0318	67.881	38.3496	56.4729	47.1184	79.3784	70.71	57.2191	56.936	52.5655	74.4635	84.5403	46.6079	47.4213	50.6064	65.0086	82.619
412	5.34449	0.289176	0.18448	0.381242	18.4846	64.0135	60.1588	60.8594	75.9159	55.7401	70.9428	47.2676	58.847	26.1576	7.84907	8.86686	72.6431	83.1732	55.904	49.9211	22.4698	38.6428	31.3087	57.7528	49.6137	38.2069	37.6799	35.8178	53.8987	62.6144	29.8132	29.9788	32.6516	46.1101	76.9721
413	5.68159	0.244038	0.185124	0.4201	58.0924	129.069	116.372	116.597	141.831	107.125	128.053	97.8578	114.215	76.1976	45.7021	46.5893	137.332	143.61	107.99	101.423	65.1582	88.5723	75.5492	123.253	112.005	94.8429	90.5619	84.486	111.348	121.16	75.467	77.6845	79.6589	98.8897	108.862
414	5.82245	0.295218	0.120237	0.388436	18.0124	14.0888	10.947	11.7906	22.4025	7.98523	18.4769	2.09242	10.3695	12.244	25.2896	24.342	20.1253	27.0065	8.05388	3.93195	14.906	3.77883	8.91092	9.29281	3.74812	4.19966	4.32966	5.86031	6.84819	13.0461	9.83163	9.70355	7.73189	11.7016	15.0734
415	7.41343	0.249369	0.146516	0.36034	36.7123	87.3118	84.5494	82.553	99.7471	77.9237	95.829	68.8688	80.5127	44.0785	24.2734	23.5487	96.0309	109.264	78.6009	71.9115	39.1739	58.7441	49.9159	84.1143	73.9746	60.7577	57.5676	56.341	76.4107	84.8119	47.8204	48.3919	50.2058	67.2395	102.405
416	5.28854	0.352893	0.115018	0.376092	41.6278	20.7134	21.6049	20.0096	13.6759	22.4282	15.2294	27.3496	21.1808	39.0135	47.2097	45.8639	15.2819	8.76415	22.6871	26.0406	39.231	32.0306	34.7702	25.8231	29.4725	34.6612	33.1979	33.6806	25.0747	19.7389	35.7974	36.3101	34.141	28.3658	12.4791
417	7.05399	0.367699	0.114692	0.417002	19.2687	13.4698	9.28313	12.9731	23.2	8.13928	18.0541	1.45898	11.2632	12.7201	26.41	23.5417	20.9079	27.1877	7.66826	3.28709	14.2169	4.32106	8.75676	4.66955	0.0561566	7.68568	5.04709	7.19167	5.89385	13.7969	9.43877	9.85022	6.49513	11.5949	11.1276
418	7.39469	0.360084	0.11838	0.369412	19.4319	8.59292	7.9787	10.2223	18.539	7.11729	16.9999	0.154392	8.58206	16.4713	27.2884	25.4034	16.3337	25.9857	6.70677	1.959	16.2841	6.49203	10.0049	1.39023	3.6217	10.6357	8.36628	8.73755	2.91265	10.4122	11.5866	12.4558	9.34009	11.3795	23.6578
419	5.51729	0.309636	0.13335	0.372866	21.2055	7.74516	6.12856	6.97372	16.2374	3.84591	13.8221	2.16865	5.5622	17.1234	28.5343	27.602	14.0749	22.1381	3.80861	0.405903	18.6124	8.22062	12.5752	2.84075	2.44323	9.74476	9.33606	10.1347	1.55992	7.78487	13.8228	14.0471	11.9089	11.0485	17.0657
420	6.79214	0.276449	0.170724	0.427792	56.8013	127.156	114.393	116.845	141.277	106.854	127.246	96.8291	114.224	74.7264	44.3697	46.7567	136.788	143.291	107.254	100.376	65.1653	87.4273	75.2556	117.881	107.356	90.6792	88.9695	82.772	109.611	120.876	75.183	76.8037	79.9667	97.6943	105.914
421	5.0938	0.358857	0.182206	0.405445	6.1157	30.8245	26.854	30.4926	42.0062	25.3697	36.9478	17.6443	28.5561	0.628952	14.578	11.6848	39.3643	47.4532	24.8998	19.764	0.884247	10.7348	5.69675	21.4143	15.7683	7.00212	9.66466	7.62736	22.4746	31.3651	4.68397	4.17196	7.85218	19.0526	39.0134
422	6.68827	0.308986	0.107593	0.392033	16.8321	15.7571	12.5053	13.8677	24.5081	9.86564	20.4256	3.70133	12.3676	10.9607	24.2402	22.9363	22.1917	29.2182	9.83111	5.56984	13.3654	2.29171	7.33622	10.1348	4.64723	3.34871	2.93676	4.54069	8.40465	15.033	8.26399	8.26027	5.99068	12.046	15.7568
423	5.55734	0.343083	0.16925	0.37333	8.04892	24.8538	23.5171	25.6251	35.6943	21.9339	33.3398	14.3283	23.827	3.9636	16.8251	14.9791	33.1698	43.4122	21.6092	16.3883	4.53035	6.9801	2.54075	17.3828	11.5299	3.31067	5.20284	4.49093	17.9987	26.1355	0.914656	0.204584	3.40786	16.074	43.6951
424	5.81113	0.315353	0.179749	0.397588	18.7544	65.8957	60.7588	63.1831	78.5435	57.1695	72.2005	48.2945	60.9987	27.6054	8.2531	10.4395	75.2217	84.8545	57.0511	50.9665	24.1287	39.8264	32.6028	57.2278	49.5104	38.0535	39.0021	36.4559	55.1513	64.8637	31.395	31.3849	34.8121	47.4002	73.2982
425	6.8875	0.382445	0.179915	0.398647	14.3664	57.5446	53.9914	59.1628	72.0861	53.2457	67.126	43.2251	56.6754	21.1818	3.69602	7.71862	68.8845	80.2395	52.423	45.8057	20.7955	34.3549	29.0115	44.8501	38.1845	27.912	32.3611	30.4672	48.1198	59.68	27.4274	26.2863	31.385	41.6623	74.6696
426	7.41184	0.351082	0.196955	0.430848	63.6386	133.8	122.505	129.714	152.39	118.917	139.263	106.155	126.364	79.8367	49.8325	55.4662	147.694	157.479	118.214	109.869	74.5251	95.2712	85.0611	116.736	107.04	90.8829	95.0137	89.3307	116.873	132.227	84.4033	84.3183	90.5244	105.977	129.645
427	6.17003	0.252249	0.105139	0.428576	2.73862	41.7662	33.2766	33.9601	49.7506	27.7565	40.5852	21.9955	32.4499	9.04522	10.2531	9.33815	46.9646	50.2604	28.2172	24.1937	2.11784	16.4139	8.33753	37.4452	30.6667	20.0384	17.7945	13.7102	30.5167	36.8171	8.44612	9.81917	11.2276	24.3415	19.1118
428	7.45648	0.382305	0.196201	0.375425	32.2858	78.3985	77.2011	82.1984	95.5316	76.727	92.7361	64.8092	79.3519	37.2224	19.3251	23.3087	91.8938	107.857	75.7801	67.7787	38.2789	53.8049	48.4514	64.7299	56.8313	45.4655	50.5166	49.7649	69.0399	82.2273	45.8718	44.1206	49.935	62.1187	116.011
429	6.66148	0.267129	0.102993	0.439382	0.957918	48.1258	38.5039	40.1032	56.7373	33.1561	46.3767	27.0119	38.4539	13.937	6.73308	5.1806	53.8212	56.6111	33.4992	29.3005	6.74688	21.3488	12.9758	42.3731	35.5729	24.4994	22.9153	18.2528	36.0464	43.071	13.2755	14.6448	16.4718	28.8519	21.6344
430	5.42662	0.39523	0.141667	0.429398	29.4057	0.25919	4.39403	0.164427	8.76074	4.81268	3.71744	10.9389	1.76723	23.2803	35.6201	32.433	6.73728	11.9543	5.40713	9.33413	24.2633	15.9653	19.6651	9.33119	13.22	19.8466	16.6253	18.767	7.09165	0.435328	20.1576	20.6841	17.264	13.5277	1.70456
431	5.56612	0.254931	0.184559	0.396174	41.8392	100.574	92.9179	92.6475	113.019	85.6317	104.234	76.6467	90.4584	54.2797	29.9086	30.3805	109.056	118.33	86.2668	79.8295	46.842	67.3143	56.9161	95.3772	85.2419	70.6725	67.6652	64.0216	86.7242	95.8508	55.9204	57.1559	59.2594	76.3787	99.6477
432	7.41375	0.343606	0.113358	0.417241	9.28004	28.2246	23.0579	26.408	38.4686	20.9901	32.3029	13.9106	24.5965	1.37087	17.1342	14.4492	35.8924	42.3021	20.6635	15.963	3.93706	7.63428	2.17194	19.5624	14.0385	5.23371	7.18393	4.58362	19.4123	27.6609	1.53906	1.41036	4.66345	16.6912	22.5527
433	5.34245	0.272847	0.120559	0.380163	20.487	10.3593	7.60042	7.57733	17.9565	4.18949	14.489	1.25823	6.29033	15.1127	27.5431	27.1935	15.7619	22.5422	4.41676	0.520925	18.051	6.94195	12.1154	6.94955	1.34492	6.43158	7.4066	8.71908	3.4492	8.92454	13.0645	12.774	11.2795	11.0604	12.009
434	7.6199	0.297188	0.164026	0.415214	53.1954	118.376	108.515	111.47	133.463	102.537	122.185	91.9198	108.768	67.9731	40.4114	43.1194	129.119	138.213	102.638	95.3779	60.9585	81.938	71.2719	107.993	97.9201	82.3466	82.2454	77.4166	102.716	114.566	70.5396	71.348	75.1605	91.8519	109.196
435	6.78558	0.363642	0.151432	0.433021	5.17758	50.1513	42.9333	48.1289	62.4927	41.0693	54.0465	32.634	45.907	15.495	3.75039	0.251103	59.4695	65.9183	40.4942	35.0238	12.4932	25.5666	19.2265	38.3542	32.267	21.9808	25.2601	21.6053	39.3256	49.5932	18.7838	18.5622	22.8719	32.7184	43.0508
436	5.52187	0.377025	0.100012	0.36072	50.7406	34.3813	34.2026	32.6632	28.0072	34.3787	28.4083	38.8435	33.7033	49.5267	55.6928	54.4276	29.3466	22.8197	34.7066	37.7416	48.8858	43.0898	44.9452	39.1019	42.1103	46.2478	44.5009	44.4675	37.5429	32.7468	46.0645	46.7786	44.6916	40.0263	23.0036
437	7.94027	0.394803	0.177342	0.412398	28.1715	78.3081	72.9318	79.8782	94.9058	72.4342	87.8922	61.0851	76.9929	37.1529	16.4502	21.7384	91.2797	102.808	71.3624	63.9876	36.4602	51.4234	45.2951	62.6243	55.4161	43.7586	49.5101	46.6729	67.0404	80.5567	43.8609	42.5964	48.732	59.7009	90.8499
438	6.81885	0.301972	0.104281	0.350925	22.2441	4.38702	4.28479	4.3891	12.7889	2.04742	11.91	3.95855	3.03845	19.7065	29.7758	29.3513	10.6905	20.0228	2.06472	2.22805	20.5581	10.2848	14.2465	0.379959	4.99315	11.9617	11.8388	11.8799	0.94002	4.95854	15.85	16.228	14.2795	11.0789	18.2623
439	6.08064	0.28676	0.129572	0.35895	11.7123	19.8067	18.7726	18.6241	28.8574	15.6671	26.9792	9.18026	17.1497	7.84582	20.0199	19.7173	26.4601	36.0415	15.8082	11.1475	9.67851	2.29579	2.67693	15.8284	9.62721	1.45623	0.969927	0.492369	13.2416	19.5926	4.25091	4.38255	2.46489	13.4741	32.9316
440	6.1999	0.242767	0.163866	0.405253	44.7141	106.91	97.4273	96.913	118.857	89.1941	108.328	80.5064	94.7557	59.153	32.9452	33.2673	114.786	122.52	90.0007	83.7588	50.1552	71.4836	60.1319	102.318	91.8657	76.5534	72.5849	68.0767	91.839	100.69	59.5379	61.2619	63.0111	80.8119	94.5477
441	5.81533	0.259094	0.133259	0.42954	9.46244	59.4475	49.9423	51.0181	68.6611	43.9803	58.3634	37.3658	49.281	22.6455	0.969356	2.20644	65.5233	69.342	44.4314	39.8409	15.0945	31.0373	22.0783	54.0857	46.5456	34.6497	32.5019	27.9163	46.8316	54.1464	22.184	23.6326	25.395	38.2269	37.3609
442	5.65271	0.296779	0.158197	0.432523	13.2448	64.0234	54.7396	57.523	74.8891	50.0395	64.5994	42.4173	55.5123	26.1652	4.19983	6.60886	71.6353	76.4685	50.1187	44.9834	19.8988	35.537	27.0894	55.7611	48.438	36.5501	36.4516	31.9034	51.3716	60.206	27.0384	27.9431	30.7788	42.9702	47.7874
443	6.50408	0.36027	0.119604	0.435087	18.1145	17.2093	11.3627	15.3606	26.7088	9.79039	19.918	3.29556	13.6431	9.84367	25.0097	21.926	24.3515	29.1296	9.36822	5.15676	12.382	2.13703	7.18044	8.1235	3.36864	4.69957	2.27195	5.22439	8.65237	16.5749	7.46643	7.57146	4.27824	12.0731	7.87974
444	5.96829	0.360719	0.154079	0.418864	7.64872	30.2263	25.1374	29.1768	41.1343	23.5763	34.9714	16.0788	27.2517	0.168886	15.7339	12.5754	38.5086	45.3438	23.0973	18.1703	1.88991	9.57259	4.31148	20.463	15.0055	6.18056	8.90525	6.31534	21.3844	30.2478	3.61192	3.26412	6.9533	18.1691	29.8345
445	6.25839	0.336091	0.175819	0.392941	15.4472	59.849	55.8502	58.9097	72.953	53.2803	67.6992	44.1324	56.6723	22.9544	4.94769	7.54734	69.7353	80.2802	52.9458	46.7295	20.7931	35.536	29.1734	50.2188	42.9259	32.1318	34.169	32.1436	49.9909	60.0928	27.7282	27.2822	31.1619	42.8718	72.3306
446	6.01186	0.328315	0.136862	0.42453	7.61284	31.9053	25.6835	28.7909	41.8047	22.9851	34.6264	16.1231	27.0111	1.46033	15.3662	12.8365	39.1665	44.6485	22.7826	18.2155	2.07542	10.0381	3.9827	23.6782	17.9549	8.71496	10.0418	6.94545	22.3821	30.4062	3.58804	3.77153	6.76332	18.6676	23.5867
447	7.66687	0.325464	0.106458	0.39004	10.5649	23.797	20.7634	22.7075	33.6858	18.4699	29.7093	11.5383	21.0234	4.7765	18.6793	16.9537	31.1986	39.3381	18.2981	13.548	6.69188	4.90718	0.153883	16.9576	11.1962	2.78255	3.91616	2.3948	16.1721	23.7131	1.28098	1.5226	1.25703	14.7586	26.4303
448	6.6517	0.26989	0.104468	0.423746	2.25416	41.286	33.5995	34.7702	49.9395	28.7269	41.4809	22.5559	33.1712	8.67587	10.0357	8.78984	47.1499	51.4018	29.034	24.7641	2.67401	16.6578	9.04502	36.0177	29.3617	18.9698	17.5883	13.8684	30.4791	37.2977	8.93814	9.984	11.8003	24.4937	22.537
449	7.60722	0.261408	0.121602	0.417733	27.8337	84.1092	74.613	75.5109	95.1902	67.9621	84.7114	60.0126	73.4785	41.6151	17.5823	18.7828	91.5588	97.5481	68.4614	62.8958	33.7506	52.211	42.2406	78.1162	69.2445	55.6797	53.3409	48.7676	70.2499	78.8203	41.9724	43.3845	45.4978	60.5221	63.702
450	7.28459	0.267018	0.197637	0.42516	108.014	201.254	184.472	186.836	219.434	173.851	201.043	160.865	183.461	131.722	91.56	94.1258	213.491	222.089	174.559	165.565	118.546	148.446	132.034	190.321	176.111	153.871	150.63	142.515	178.012	192.36	131.914	134.275	138.003	162.048	178.752
451	7.12328	0.285386	0.183497	0.372641	55.9036	114.298	110.401	110.704	129.949	104.558	124.585	93.3764	108.095	64.8361	41.6819	42.6011	125.671	140.591	104.827	96.8607	60.4398	81.7572	72.3495	106.793	95.9428	81.113	80.1439	78.2829	101.601	112.845	70.0929	70.2015	73.5658	91.5196	136.778
452	7.04348	0.38956	0.176496	0.350843	1.09693	33.0854	34.6003	37.9047	46.6371	34.8147	46.9535	25.2989	35.7168	2.36805	9.36177	6.66846	43.9089	58.5619	34.0252	27.5566	4.63664	16.2256	12.9521	23.0388	16.9285	8.71694	12.8251	13.4415	27.2286	37.3684	10.3411	8.5528	13.1013	23.5833	73.1142
453	7.78524	0.356867	0.136221	0.358266	5.13766	26.6509	26.8542	29.058	38.3805	25.8684	37.5114	17.6158	27.1513	2.58131	14.5779	12.6558	35.806	48.0397	25.4138	19.735	1.96729	9.56601	5.64819	18.6624	12.6705	4.55926	7.07412	7.10019	20.4445	29.1323	3.55066	2.42459	5.99958	17.9944	51.1756
454	6.42787	0.38174	0.121011	0.391913	30.167	4.37875	6.10729	3.11805	4.53521	6.51952	1.95249	12.6794	4.62983	26.449	36.7738	34.432	2.59037	9.94679	7.01681	11.106	26.4703	18.2057	21.3511	11.9477	16.0516	22.2488	19.5675	20.5054	9.90048	2.88328	22.4306	23.1871	20.0974	15.0776	3.4738
455	7.08858	0.328675	0.117302	0.410042	7.93284	29.7045	24.8402	27.526	39.7501	22.3403	33.9173	15.349	25.7621	0.232506	15.9341	13.6926	37.1501	43.8902	22.1359	17.4274	3.03836	8.94864	3.29359	21.9166	16.1303	7.16977	8.49367	6.06468	20.9319	28.871	2.56751	2.54562	5.5099	17.692	25.5287
456	7.64478	0.243431	0.19886	0.357182	105.868	181.621	177.845	174.213	200.06	167.528	194.571	154.052	171.203	116.62	87.0975	85.5825	194.478	214.652	168.656	158.63	109.095	138.766	125.393	177.713	162.274	142.36	136.977	135.339	165.381	177.664	122.153	123.097	125.548	151.532	218.383
457	6.84157	0.285192	0.15425	0.378412	23.5577	70.7446	66.9662	67.4134	83.0497	62.2317	78.117	53.4521	65.3413	31.3352	12.4331	13.3025	79.6441	90.8083	62.4471	56.2171	27.4769	44.4199	36.7635	64.6062	56.0462	44.1624	43.3797	41.565	60.3138	69.2477	35.1481	35.3422	38.0119	52.1912	80.9695
458	5.23408	0.352649	0.18691	0.37417	4.73609	29.1756	27.8891	30.4272	40.6738	26.5611	38.3085	18.514	28.5187	0.639314	13.881	11.7291	38.0566	48.8545	26.1407	20.6494	0.913087	10.8327	6.40599	20.9064	14.9375	6.49841	8.8726	8.16849	22.1467	30.8385	4.68684	3.82768	7.35826	19.0051	51.6543
459	6.5839	0.327233	0.193148	0.378668	36.8696	87.4185	84.3183	86.8987	102.811	81.099	98.2559	70.2752	84.3226	44.1605	24.1178	26.4898	99.0381	112.999	80.8143	73.3432	42.1113	59.7235	52.4553	77.2906	68.4044	55.8267	57.6591	56.0874	76.5754	88.1091	50.3386	49.7073	53.9891	68.3279	112.752
460	7.01642	0.351789	0.10714	0.405344	21.8458	9.06696	5.65974	8.48409	18.2043	4.22852	13.9097	2.09614	6.89976	16.1067	28.85	26.5798	16.0051	22.5881	3.8885	0.332091	17.5811	7.79617	12.1068	1.54569	3.2091	10.5617	8.59989	10.3368	2.04871	9.29015	12.9193	13.2637	10.3301	11.184	8.67261
461	5.75103	0.351928	0.18083	0.364145	1.53631	32.3149	31.8973	34.1886	44.2839	30.6274	42.7593	22.2175	32.2283	1.7754	11.1819	9.18346	41.5995	53.637	30.2	24.4197	1.94699	14.0474	9.72251	24.1116	17.8776	9.31491	11.719	11.4432	25.5303	34.442	7.71255	6.69604	10.3077	21.687	59.6368
462	7.82101	0.307965	0.115422	0.413963	7.87313	53.2255	46.6537	49.1171	64.236	42.8749	56.6187	35.1605	47.1579	17.8596	1.24515	0.919907	61.1805	68.0419	42.8401	37.5958	13.4576	27.9845	20.7611	45.2682	38.2872	27.4724	27.9625	24.7253	42.4261	51.1015	20.1447	20.5186	23.4742	35.0408	43.388
463	5.53045	0.379327	0.127262	0.429852	31.5586	2.91683	7.17731	3.46976	5.48065	7.97743	0.379163	13.7	4.96828	25.3245	37.4943	34.67	3.51822	8.23208	8.45172	12.1451	26.7313	18.4587	22.2908	11.1215	14.9932	21.5353	18.9092	21.091	9.70158	2.7194	22.6963	23.0363	19.9804	15.1975	6.92044
464	6.46367	0.334052	0.152059	0.380909	0.901592	35.7697	33.4438	35.6251	47.0953	31.3228	43.6964	23.3798	33.7248	4.43279	10.1405	8.21127	44.3587	54.4549	31.0547	25.6029	3.10079	15.7289	10.55	27.9876	21.635	12.5578	14.1983	13.0089	27.8915	36.4452	9.03152	8.50621	11.7666	23.2974	49.1666
465	6.12395	0.265972	0.108745	0.437993	3.30221	41.7315	32.6312	34.0798	49.9634	27.4877	40.1568	21.6092	32.5066	9.01855	10.6877	9.2571	47.1734	49.9443	27.8264	23.8004	2.16159	16.1617	8.15641	36.3324	29.7981	19.2054	17.6332	13.226	30.2218	36.9115	8.41623	9.72353	11.4455	24.1576	17.3053
466	6.25476	0.318873	0.180999	0.44891	41.8865	107.591	94.2283	99.6148	121.897	89.142	107.18	79.2463	96.9192	59.6771	30.7911	35.0958	117.768	122.459	88.9536	82.476	51.8232	70.9092	60.3411	94.6041	85.9109	70.9228	72.3444	65.7423	90.8788	102.981	60.6816	61.6972	66.0355	80.3379	84.2467
467	7.87442	0.278727	0.165045	0.445685	80.0285	164.982	147.089	151.067	180.85	138.139	161.573	126.91	148.013	103.821	66.387	69.9175	175.625	180.086	138.561	130.999	91.2165	116.896	102.09	153.075	141.25	121.522	119.74	111.029	143.094	156.284	102.791	105.093	108.86	128.862	126.089
468	5.58193	0.383642	0.103253	0.365056	49.6587	32.7726	32.7296	30.9678	26.1807	32.8193	26.7404	37.4236	32.0493	48.2893	54.7009	53.2802	27.554	20.9856	33.1855	36.2961	47.6106	41.743	43.6263	37.8433	40.8733	45.106	43.1689	43.2094	36.0695	31.0622	44.7377	45.4865	43.2715	38.6014	21.5423
469	6.55843	0.2565	0.107134	0.396059	3.31646	36.6574	31.4803	31.3475	45.1902	26.5687	39.2374	20.4141	29.848	5.11561	11.4627	11.1063	42.4889	48.8634	26.9879	22.5837	0.111841	14.0353	6.98278	33.0256	26.1328	16.2205	14.2457	11.78	27.2427	33.5071	6.29262	7.11056	8.57932	21.9978	28.3586
470	6.63877	0.352615	0.150572	0.40478	0.14661	39.2513	34.9695	38.5903	50.9578	33.1776	45.5395	25.0748	36.5624	7.11081	9.11313	6.2045	48.1493	56.6365	32.7356	27.3284	5.28859	17.7703	12.2961	29.6138	23.5434	14.1678	16.7113	14.526	30.3245	39.5972	11.2392	10.7787	14.5448	25.2396	43.8615
471	5.47995	0.296896	0.169932	0.352058	0.785071	35.5976	35.2625	35.2495	46.3211	32.1678	44.9923	24.493	33.5225	4.30042	8.91583	8.46549	43.5989	55.4488	32.2365	26.7361	2.94483	16.3692	11.0957	30.6633	23.6521	14.5489	14.4718	14.3269	28.5741	36.0814	9.07428	8.67527	11.0867	23.7813	60.2613
472	5.98203	0.26176	0.188988	0.413875	59.6698	129.131	117.905	118.858	143.08	109.702	130.608	99.6934	116.321	76.2452	46.7346	48.119	138.557	146.64	110.32	103.292	66.7815	89.7882	77.521	121.793	110.679	93.8606	90.9756	85.5744	112.164	122.861	77.0306	78.6908	81.3376	100.136	117.417
473	5.58356	0.253466	0.172843	0.382083	27.8799	78.5728	73.4067	72.553	89.988	67.0167	83.7724	58.7526	70.6007	37.3565	16.77	16.7809	86.4533	96.4362	67.605	61.6131	31.5318	49.9111	40.9982	74.5083	65.2416	52.4234	49.6484	47.2206	67.0117	75.1197	39.6742	40.5441	42.3823	57.9922	84.1674
474	7.1373	0.380059	0.109156	0.391947	28.2532	1.71831	3.51989	0.491978	7.40282	3.98669	4.72701	10.2916	2.03915	24.4026	35.0314	32.6547	5.40463	12.9258	4.48638	8.67518	24.4729	15.957	19.2152	9.43007	13.6578	20.0371	17.3362	18.3105	7.40779	0.232538	20.3166	21.0754	17.9292	13.4962	5.20479
475	6.20951	0.252059	0.199839	0.447585	97.7507	193.314	172.133	174.677	208.948	160.376	186.526	149.092	171.582	125.615	83.2509	85.8967	203.2	206.24	161.318	153.581	109.388	138.71	121.201	183.415	169.881	147.517	142.872	132.648	168.313	181.254	122.366	125.759	128.646	151.913	149.195
476	5.37408	0.268178	0.16482	0.443865	26.3285	86.069	73.468	75.6956	96.8014	66.7454	83.2877	59.0955	73.6211	43.1225	16.8113	18.9077	93.14	96.1171	67.1629	61.9621	33.8606	52.1411	41.5299	78.6123	70.1559	56.203	54.2815	48.17	70.6528	79.5047	42.0398	43.8225	46.146	60.533	58.1044
477	6.85395	0.3217	0.108959	0.402188	15.5603	18.29	14.3636	16.4036	27.4017	11.9499	22.6025	5.57865	14.8207	9.01247	22.9889	21.22	25.0315	31.6695	11.8165	7.48099	11.4741	0.398615	5.52763	11.6963	6.28781	1.87242	0.942218	2.89657	10.5165	17.5952	6.32245	6.35245	3.78383	12.4778	15.9335
478	6.04001	0.246984	0.154299	0.396751	27.8304	81.1808	74.0019	73.4139	92.0655	67.0678	83.9109	59.171	71.4895	39.3626	17.1708	17.3635	88.4922	96.4963	67.7313	62.0389	32.2171	50.8771	41.2697	77.0993	67.8583	54.6013	51.3862	47.9827	68.525	76.4602	40.4486	41.7244	43.3863	59.056	74.5385
479	5.4019	0.300789	0.1911	0.408298	27.9413	81.0797	73.8206	76.1809	93.9442	69.1106	85.4698	60.0575	73.9084	39.2848	17.0487	19.2362	90.3359	98.8989	69.1531	62.9414	34.082	51.4552	42.8936	72.4084	63.9874	51.1956	51.3337	47.7733	68.5367	78.5268	42.037	42.5093	45.7884	59.6876	81.7853
480	6.40745	0.383289	0.143356	0.357603	24.5728	0.0502238	0.62778	3.08197	9.97348	0.555521	9.65701	6.39795	1.46811	23.0423	32.2384	30.2359	7.92746	18.2681	0.00990269	4.7114	21.7689	13.0013	15.6792	7.35576	11.9306	18.1833	15.3083	15.1145	4.62025	2.84247	17.4774	18.6727	15.3744	12.074	23.3603
481	6.21589	0.261631	0.182995	0.374378	46.6082	102.915	98.3259	97.4383	116.527	91.5732	110.674	81.7478	95.1504	56.0801	33.5504	33.6228	112.499	125.318	92.1397	85.0226	50.4595	71.2188	61.5657	97.8476	87.2872	72.9289	70.3465	68.1995	90.4008	99.9952	59.7066	60.3592	62.7302	80.422	117.945
482	6.22052	0.251435	0.174902	0.439515	63.9147	141.369	125.175	126.834	154.504	115.577	137.238	106.095	124.283	85.659	51.6304	53.5175	149.769	153.551	116.367	109.809	72.9206	97.1591	83.0055	133.632	122.313	104.029	100.149	92.3435	121.385	132.031	83.6442	86.2617	88.6188	108.027	106.386
483	6.39069	0.25558	0.101862	0.351478	17.0035	12.6391	11.7586	10.5136	20.4419	8.01547	18.8346	2.34077	9.25536	13.3591	24.743	25.2063	18.2011	27.0421	8.38011	4.18477	15.7649	4.03296	9.08371	10.5861	4.44556	3.39179	5.06888	5.42937	6.45595	11.6749	10.5602	10.3957	9.18423	11.655	21.7356
484	5.1439	0.278752	0.129652	0.449729	7.44446	36.7363	27.147	29.3111	44.8388	22.4948	34.549	16.7636	27.7385	5.17629	14.3807	12.4845	42.1441	44.0719	22.712	18.8674	1.51459	11.7112	3.99183	30.4948	24.4413	14.225	13.3071	8.63739	25.2713	32.0693	4.44649	5.68916	7.63099	20.3549	12.034
485	7.53818	0.284997	0.188081	0.406944	83.1862	159.862	149.129	151.379	177.401	141.394	165.035	128.959	148.269	99.8837	67.7604	70.1286	172.24	183.915	141.718	133.084	91.4134	116.862	104.054	149.242	136.866	118.283	117.081	111.865	141.652	155.108	102.934	104.007	108.022	128.646	157.578
486	7.30024	0.277933	0.149989	0.418005	42.1546	104.032	93.9187	95.7855	117.102	87.3484	105.796	78.0645	93.4099	56.9393	30.5826	32.5043	113.063	120.349	87.6912	81.2729	49.1176	69.1691	58.5734	95.92	86.3094	71.4813	70.0464	65.1399	88.9171	99.1338	58.1499	59.3727	62.2735	78.4006	88.1686
487	7.44193	0.299473	0.150433	0.355058	19.1789	60.6939	60.0214	60.2228	73.4246	56.4227	71.5701	47.3271	58.1631	23.6042	7.75653	8.43604	70.1981	83.976	56.4761	49.9817	21.9426	37.7772	31.5096	54.5825	46.3437	35.5479	35.5989	35.2862	52.2496	61.2286	29.1861	28.7203	31.6464	45.1404	85.7085
488	6.24027	0.249014	0.130924	0.444082	22.9387	81.8885	69.0916	70.4013	91.5527	61.7096	77.9876	54.7177	68.4988	39.9069	13.8643	15.3247	87.9889	90.1943	62.3291	57.5054	29.9113	48.189	37.3477	76.1026	67.6184	53.7578	50.6848	44.5169	66.5385	74.4564	37.9848	40.0827	41.7846	56.375	47.7706
489	6.14398	0.357622	0.144604	0.410356	11.7375	23.5796	19.4011	22.9203	34.0074	17.9101	28.8103	10.7157	21.1012	4.94373	19.5967	16.8097	31.5143	38.6796	17.4781	12.7106	6.63191	4.33771	0.541614	14.6515	9.36047	1.03152	3.49336	1.36021	15.4891	23.8396	1.38034	1.78191	1.66206	14.3958	25.382
490	6.35013	0.326456	0.143814	0.428546	3.91773	48.9768	41.5184	45.0757	59.9956	38.3586	51.4745	30.7237	43.0798	14.5915	4.70318	1.81529	57.0189	62.7301	38.1485	33.0791	10.3134	24.0031	17.0331	39.6993	33.2696	22.7783	24.1827	20.4771	38.0129	47.0031	16.7045	17.0033	20.3305	31.242	38.2685
491	5.77959	0.311378	0.105772	0.425313	24.5273	8.24152	2.83622	4.92395	15.9125	0.169011	9.77882	5.18334	3.53336	16.7416	30.7513	28.9893	13.756	17.8135	0.120995	3.47491	20.1766	10.0142	15.2531	2.2512	2.55091	10.2489	9.77841	12.4445	0.257764	6.44279	15.4866	15.1342	12.9917	11.0271	2.80057
492	6.49482	0.306743	0.171161	0.362895	19.4715	61.9864	60.5977	61.3927	74.8998	57.172	72.3056	47.9895	59.2787	24.5984	8.14459	9.2278	71.6458	84.8574	57.1469	50.656	22.8027	38.5582	32.2057	55.0959	46.9796	36.082	36.5372	35.8563	53.1634	62.4501	30.0488	29.5883	32.7328	45.9818	86.6979
493	7.53031	0.365694	0.171623	0.370815	17.3738	58.2064	57.2819	60.8398	72.877	56.239	70.5875	45.9854	58.4162	21.6909	5.91178	8.85361	69.6607	83.7601	55.58	48.6158	22.1377	36.279	31.2576	47.3033	40.0755	29.8934	33.497	32.9306	49.9307	61.0509	28.954	27.6134	32.3081	43.6245	87.8537
494	7.54828	0.296126	0.141225	0.433592	34.8516	95.5385	84.3175	87.6451	108.428	78.6698	96.0168	69.6262	85.254	50.4064	24.1172	26.995	104.551	110.142	78.7722	72.6826	42.8294	61.4785	51.3592	85.707	76.9871	62.7935	62.6328	57.137	80.3811	90.8817	51.3396	52.4525	55.8105	70.3381	73.1756
495	7.68407	0.295072	0.11845	0.429676	16.4777	68.3306	59.0787	61.764	79.4891	54.2187	69.2041	46.3802	59.7083	29.4783	7.12173	9.47906	76.1498	81.3839	54.3183	49.0177	23.1339	39.2391	30.6015	60.057	52.4821	40.2958	40.0971	35.5683	55.4732	64.4866	30.4776	31.3871	34.2519	46.8673	48.2113
496	7.1832	0.350651	0.13745	0.421709	2.72162	45.5544	39.3947	43.601	57.3259	37.2507	50.011	29.1445	41.5093	11.9591	6.13322	2.81333	54.3989	61.427	36.8137	31.4715	9.10256	22.0817	15.9252	35.1824	29.0293	19.0529	21.6079	18.499	35.4275	45.002	15.2803	15.0934	18.958	29.3715	40.6086
497	6.45207	0.25398	0.131964	0.429818	22.3729	78.5024	67.7089	68.6933	88.5939	60.8176	76.9451	53.546	66.7818	37.3023	12.9332	14.1687	85.0852	89.1452	61.3784	56.3126	28.5875	46.5411	36.3816	72.8879	64.3925	51.0147	48.2964	43.099	64.2929	72.2879	36.544	38.2634	40.0866	54.5849	52.7498
498	7.96647	0.345737	0.15595	0.418177	30.7336	84.8509	77.3403	82.3095	99.6861	74.4435	90.7263	64.2009	79.6838	42.1856	19.4189	23.3839	95.971	105.171	73.9471	67.1595	38.5349	55.1596	47.314	72.169	64.2444	51.5632	54.5061	50.7221	72.1235	84.0976	46.4161	46.2067	50.9631	63.6287	82.3969
499	5.53357	0.398846	0.109645	0.420269	44.1935	21.8723	24.5976	21.3466	14.6225	24.7903	18.0708	29.7283	22.6188	39.9049	49.2249	46.7687	16.2109	11.5423	25.2786	28.4621	40.3397	33.8484	36.5885	28.9757	32.0645	37.1935	34.573	36.0017	26.9782	21.0009	37.1171	37.6383	34.9008	30.2225	22.3571
500	7.22673	0.287756	0.153029	0.374505	27.3242	75.2206	71.8693	72.2968	88.0648	67.1718	83.5084	58.008	70.1495	34.778	15.7348	16.6075	84.5659	96.6186	67.3642	60.8551	31.184	48.5476	40.8634	68.847	60.0311	47.9086	47.2594	45.6512	64.7681	74.0462	39.06	39.1388	41.9585	56.5311	88.3669
501	6.92139	0.242376	0.174601	0.437038	86.2956	174.258	155.973	157.096	188.704	144.531	169.269	134.023	154.283	110.957	72.369	73.9984	183.333	187.604	145.58	138.239	96.0504	123.914	107.599	166.669	153.588	132.702	127.435	118.652	151.569	163.153	108.305	111.463	113.739	136.253	134.356
502	7.18521	0.298962	0.125995	0.366798	0.473494	35.6627	33.9904	34.4927	46.1387	30.8128	43.4853	23.3534	32.7661	4.35044	9.77245	8.97765	43.4199	53.8551	30.8622	25.576	2.36166	15.6648	10.1036	30.2541	23.435	14.2102	14.2294	13.4208	28.0215	35.5567	8.44488	8.23087	10.6795	23.1932	48.0014
503	5.64288	0.380377	0.140973	0.418177	25.2215	4.91906	1.14462	4.94019	14.2188	0.412429	9.52297	5.95077	3.30744	19.2972	31.8904	28.9783	12.0938	18.0998	0.112346	4.25617	20.3508	11.3754	15.3033	3.78855	8.06866	15.054	12.1733	14.1248	2.02058	5.57938	15.9689	16.4807	13.1457	11.6483	5.7099
504	6.37945	0.388457	0.166257	0.400216	5.22513	30.569	27.5927	32.1346	42.7789	27.1588	38.6187	18.7595	30.0431	0.432476	14.0806	10.5736	40.1226	49.5574	26.4237	20.8994	0.262273	11.39	7.0442	19.6899	14.2298	5.74796	9.69464	8.09985	22.7551	32.507	5.73425	4.72424	9.08754	19.5151	43.3156
505	7.11925	0.31704	0.159174	0.368716	17.9983	60.4754	58.6872	60.1175	73.5169	55.6414	70.5064	46.4138	57.9651	23.4362	6.85809	8.36478	70.2887	83.0572	55.5061	49.0519	21.7899	37.148	30.9452	52.7776	44.9255	34.1652	35.18	34.2817	51.5687	61.1152	28.9081	28.3729	31.7674	44.5114	81.5504
506	7.917	0.276515	0.103213	0.385408	4.28905	45.3253	41.2505	41.5234	55.3358	36.8378	50.3266	29.6798	39.8129	11.7829	4.88357	4.21938	52.4458	60.9414	37.1016	32.0164	7.7947	22.3224	15.467	40.4689	33.1913	22.9322	21.8332	19.8806	36.0275	43.3402	14.3324	14.7379	16.7921	29.548	43.5591
507	7.64901	0.248467	0.138626	0.420331	51.6386	119.547	107.473	107.944	132	98.836	118.859	89.8234	105.627	68.8735	39.7097	40.7332	127.684	133.86	99.6051	93.2437	58.5365	80.8602	68.5021	113.538	102.826	86.4347	82.6679	76.8797	102.623	112.231	68.3937	70.4251	72.4763	90.7535	93.7676
508	5.98468	0.277852	0.15258	0.38531	10.8989	54.476	50.1829	50.5233	65.1684	45.5442	59.8765	37.9031	48.6972	18.8215	1.1314	1.87155	62.0955	71.1814	45.8113	40.3878	14.6444	30.0624	22.807	49.2267	41.5029	30.6115	29.5144	27.4553	44.6137	52.4318	21.5892	21.9968	24.2152	37.0773	58.7857
509	5.81042	0.363272	0.190556	0.4407	20.4929	73.2444	64.0323	70.2697	87.2548	61.7589	76.6438	52.2058	67.7177	33.258	10.4574	15.2356	83.771	90.2522	61.1035	54.9483	29.3091	44.3469	36.8143	59.4362	52.5206	40.5634	44.3205	39.6704	60.3339	72.136	36.5426	36.4346	41.3832	52.2917	65.86
510	7.79337	0.266209	0.188544	0.381568	91.2033	166.114	158.969	158.538	183.954	150.284	175.152	137.455	155.503	104.693	74.3867	74.9742	178.671	194.371	150.945	141.733	96.9906	123.976	111.192	158.597	144.999	126.114	123.154	119.767	149.195	162.01	109.048	109.974	113.28	136.043	181.613
511	5.19646	0.321193	0.135305	0.36637	28.4226	2.95507	3.82452	2.90132	5.06543	5.54521	3.44633	11.2179	4.22008	25.354	35.2366	34.2853	3.11073	11.0927	5.65439	9.61818	26.1544	16.9076	20.5617	7.74309	12.4856	18.9539	18.2025	18.6461	8.23697	2.3701	21.855	22.2475	20.1232	14.0151	9.03237
512	5.38041	0.280519	0.100955	0.353763	35.4967	12.7624	13.2795	13.6315	6.23048	15.6453	7.35557	20.3443	14.687	32.8976	41.6035	41.5473	7.97503	0.786417	15.506	18.909	34.2243	25.4161	29.0434	15.3422	19.9341	25.886	26.4286	26.6532	17.442	12.9288	30.2494	30.3348	29.029	21.4334	4.27152
513	7.15093	0.356958	0.183754	0.355002	20.687	60.6451	61.2694	63.9556	75.6116	60.0697	74.8754	49.5263	61.5328	23.5667	8.59694	10.9623	72.3444	88.2656	59.4907	52.2205	24.5406	39.1901	34.3131	50.5959	42.9514	32.6984	35.8951	36.109	52.9419	63.9769	31.55	30.0611	34.6032	46.6568	101.075
514	7.19394	0.293074	0.140918	0.418251	25.4163	79.4408	70.8789	73.2289	91.5751	65.7509	81.8819	57.1999	71.0391	38.0242	15.0678	17.2383	88.0109	94.9474	65.8808	60.0324	31.8699	49.1741	40.2243	71.1306	62.8544	49.9768	49.6424	45.458	66.3453	75.9133	39.7489	40.5464	43.5518	57.3121	66.5475
515	7.18852	0.377535	0.106818	0.40747	25.9947	2.88559	0.116488	3.3064	12.1121	0.813228	8.20732	7.15577	1.70887	20.8614	32.7396	30.084	10.0263	16.6582	1.31225	5.48288	21.5832	12.6998	16.4144	5.34807	9.655	16.4511	13.7178	15.284	3.59575	3.81854	17.2572	17.8471	14.6166	11.9915	4.26576
516	7.91289	0.251715	0.182211	0.409969	106.199	195.506	181.395	181.626	212.975	170.18	197.322	157.56	178.456	127.301	89.488	90.5998	207.153	217.772	171.165	162.201	114.688	144.768	128.711	187.542	172.912	151.115	146.367	139.617	173.753	186.935	127.998	130.329	133.257	158.1	179.859
517	5.30547	0.250663	0.141287	0.404517	2.97697	46.8765	40.3716	40.277	55.6486	34.8098	48.363	28.4651	38.7031	12.976	5.47539	5.06295	52.7528	58.5561	35.3108	30.7798	6.939	21.9465	14.063	43.1277	35.7744	24.9844	22.5688	19.4661	36.3024	42.8333	13.5753	14.6689	16.1016	29.302	37.047
518	6.00064	0.317471	0.169496	0.407404	15.7122	63.0293	56.9564	59.7625	75.2859	53.3948	68.0402	44.8244	57.6126	25.4006	5.69256	8.12452	72.0248	80.4148	53.2568	47.4339	21.5181	36.8307	29.5299	54.0881	46.6645	35.321	36.3686	33.3578	51.9948	61.5832	28.6176	28.7395	32.1554	44.2667	63.9658
519	5.15886	0.264551	0.106078	0.407861	24.5674	7.58604	2.78259	3.16993	14.3087	0.956583	8.89649	5.77531	1.96433	17.2458	30.7874	30.1764	12.182	16.4896	0.683709	4.07755	21.3863	10.5891	16.2117	4.12432	1.13243	8.96749	10.2202	12.5299	0.155426	4.94167	16.5672	15.8841	14.589	10.9982	2.10286
520	6.00801	0.269283	0.162958	0.365281	17.9752	61.6534	59.1672	58.4553	73.026	54.1942	69.4785	45.9992	56.5785	24.3422	7.18129	7.23979	69.8069	81.3551	54.5686	48.6299	20.7208	37.1783	29.8953	57.3363	48.8735	37.6093	35.9777	34.8293	52.2467	60.1819	28.09	28.3245	30.4274	44.529	77.3674
521	6.92175	0.248313	0.1909	0.420567	98.0658	186.838	171.012	171.632	203.087	159.714	185.871	147.953	168.605	120.633	82.4965	83.8356	197.448	205.462	160.722	152.421	107.093	136.261	120.099	178.994	165.002	143.58	138.643	131.057	164.701	177.244	119.971	122.636	125.308	149.186	163.358
522	5.55167	0.271826	0.145	0.429766	9.05284	58.4329	49.2302	50.8178	68.0591	43.7791	58.0032	36.9271	49.0187	21.8651	0.489851	2.0709	64.9324	69.1053	44.1028	39.3942	14.8922	30.4923	21.8576	52.2254	44.8652	33.168	31.7255	27.264	46.0421	53.738	21.8897	23.1266	25.21	37.6475	39.2819
523	5.66445	0.35091	0.124174	0.361987	34.8611	12.6198	12.7776	11.3291	4.70668	13.623	5.59418	19.1888	12.6215	32.788	41.2655	39.9891	6.47958	1.59205	13.8996	17.7328	32.6318	24.6212	27.4587	17.9675	22.1062	27.7537	26.1954	26.3182	17.0472	11.1776	28.8181	29.5005	27.1294	20.6825	1.52008
524	5.28151	0.394848	0.104994	0.427234	47.0285	25.2998	28.2929	25.1643	18.5252	28.5994	22.1989	33.2048	26.3648	42.5413	51.7133	49.3525	20.041	16.0224	29.0435	32.0013	43.2278	37.0032	39.752	32.0558	34.9833	39.9376	37.5335	39.0862	30.3685	24.7334	40.149	40.5578	37.9995	33.5442	27.96
525	5.91122	0.353765	0.123851	0.370323	31.6075	7.61072	8.27234	6.50445	0.695578	9.16463	0.740959	14.985	7.87606	28.935	38.2317	36.7238	1.17783	6.83575	9.4733	13.4531	28.9731	20.5704	23.6612	13.5077	17.8009	23.8075	22.0735	22.4508	12.5166	6.26893	24.9633	25.6286	23.082	16.8135	4.71731
526	7.58789	0.342594	0.176684	0.397022	39.1489	93.1079	87.9159	92.1111	109.115	85.0649	102.383	73.9259	89.3645	48.5368	26.5404	30.0175	105.225	117.663	84.5782	77.0597	45.9986	63.6163	55.9853	80.8098	72.1449	59.1273	62.0095	59.3696	81.0487	93.5129	54.3293	53.7391	58.6377	72.4857	106.83
527	7.07548	0.323267	0.165146	0.401938	28.4868	79.8905	73.9877	77.1551	93.8223	70.3905	86.5839	60.6535	74.7368	38.3701	17.1613	19.8955	90.2163	100.404	70.1692	63.5482	34.7207	51.5308	43.7783	69.7514	61.54	49.15	50.66	47.7181	68.1052	78.9329	42.5492	42.4687	46.4237	59.7518	84.5556
528	7.30513	0.260492	0.196916	0.437103	117.178	218.452	197.96	200.716	236.58	186.013	214.554	173.015	197.243	144.95	100.643	103.52	230.318	236.393	186.881	177.934	129.172	160.848	142.668	207.126	192.308	168.418	164.286	154.383	192.544	207.21	143.271	146.358	149.941	175.203	181.534
529	7.11256	0.24493	0.179014	0.372917	71.4192	137.822	132.137	130	152.887	123.271	145.815	112.297	127.463	82.9306	56.3182	55.6598	148.182	162.6	124.189	116.123	75.3724	100.201	88.379	133.693	121.019	103.97	99.5608	96.9414	122.953	133.347	86.3102	87.4573	89.5752	110.962	151.894
530	6.61483	0.366868	0.158003	0.387741	3.2743	32.3783	30.091	33.5789	44.3287	29.0604	40.9015	20.7648	31.5608	1.82415	12.3982	9.59609	41.6435	51.794	28.5056	22.9408	1.4324	13.1513	8.59535	22.8106	16.9631	8.30636	11.3643	10.142	24.7535	34.0401	7.08676	6.19645	10.1299	21.0211	47.3553
531	6.98406	0.397999	0.1503	0.357543	17.6001	8.93496	9.7939	12.9105	20.1342	10.1453	19.993	2.31255	11.0874	16.2083	26.0661	23.5841	17.8991	29.5471	9.43657	4.15604	14.3525	5.01845	7.6842	0.207776	4.67567	11.3931	7.728	7.42317	3.98008	12.471	9.7223	11.2072	7.32559	11.8275	36.939
532	6.65297	0.38693	0.170361	0.368987	4.2172	28.2789	28.0705	31.655	40.8783	27.9635	39.5107	19.1819	29.5778	1.32907	13.7588	10.8982	38.2573	50.5038	27.2372	21.3294	0.0965265	11.0234	7.407	18.3433	12.6301	4.54461	8.37888	8.1531	21.8604	31.4979	5.36412	3.94482	8.24156	19.108	56.1542
533	5.15475	0.286299	0.145971	0.432191	2.09588	42.0928	33.8849	35.9041	51.1593	29.4614	42.1271	23.0651	34.217	9.29644	9.84348	8.02242	48.347	52.2656	29.6234	25.2825	3.4803	17.2094	9.69444	35.5804	29.1393	18.7527	18.1613	14.1578	31.032	38.3671	9.70124	10.634	12.8421	25.0152	25.72
534	5.11633	0.259982	0.135994	0.411014	5.8064	34.8701	28.4851	28.9035	43.0847	23.6235	35.9647	17.7212	27.4169	3.74083	13.4796	12.7603	40.4226	45.3994	24.0032	19.8423	1.76251	11.8265	4.63005	30.7236	24.1316	14.2431	12.4614	9.39454	24.9848	31.2362	4.28392	5.24697	6.76678	20.2488	23.7811
535	6.2437	0.358841	0.127085	0.378218	26.0725	0.477555	0.716036	1.51273	9.50673	1.62322	7.46218	7.92435	0.00630487	22.7136	33.1433	31.2979	7.4694	15.7056	1.99184	6.26531	22.8959	13.857	17.2754	6.28504	10.8544	17.4093	15.3548	16.0053	5.06987	1.82076	18.5642	19.2564	16.4042	12.2394	11.8008
536	7.64802	0.347878	0.157319	0.381671	16.6651	59.4559	56.9444	60.1242	73.2716	55.0071	69.4505	45.3543	57.8066	22.652	5.68453	8.36926	70.0479	82.3111	54.5431	47.9733	21.6677	36.2131	30.4362	49.3643	42.0515	31.5117	34.1823	32.8671	50.339	60.8717	28.5752	27.7301	31.9436	43.566	77.7556
537	5.2575	0.360214	0.197722	0.377726	1.53794	37.8995	36.334	39.4301	50.3485	35.1439	47.6109	26.457	37.3546	6.07099	8.19428	5.63614	47.5514	58.9491	34.6248	28.7356	5.89931	18.2832	13.6314	28.5504	22.2851	13.3042	16.1878	15.3286	30.3226	39.8235	11.8408	10.8623	14.811	25.621	62.5223
538	5.93314	0.267763	0.107325	0.379899	18.2586	13.5534	10.6563	10.4767	21.2376	7.00657	17.6258	1.48281	9.17384	12.6558	25.4853	25.2313	18.982	25.8555	7.27761	3.31135	15.8278	4.3254	9.72588	10.302	4.49453	3.54022	4.74293	6.11517	6.4074	11.9169	10.6827	10.3259	8.88497	11.5711	13.6333
539	7.34519	0.30698	0.114056	0.446292	7.6557	57.5488	47.4298	50.9522	68.0247	43.1518	56.9328	35.8594	48.9737	21.1851	0.72251	2.16182	64.8987	68.3675	43.1266	38.3073	14.8576	29.588	21.3725	48.5549	41.8078	30.3455	30.7942	25.8169	44.8483	53.6388	21.6334	22.5561	25.5361	36.781	32.432
540	5.76508	0.327185	0.1687	0.427587	11.8224	60.1421	52.2414	56.065	72.0392	48.8847	62.9902	40.6413	53.9141	23.1798	2.51757	5.62212	68.8384	75.1102	48.6511	43.1754	18.6666	33.3745	25.922	50.1464	43.2287	31.9682	33.5173	29.5899	48.4134	58.1059	25.537	25.8299	29.4275	40.6746	52.097
541	7.80805	0.267018	0.121128	0.442556	35.2937	99.0865	85.7423	88.0145	110.556	78.5112	96.2365	70.3285	85.8019	53.1355	25.0767	27.245	106.639	109.955	78.9725	73.3975	43.2519	62.8507	51.5035	91.2534	82.1679	67.2417	65.1062	58.6378	82.6544	92.0809	52.014	53.9191	56.3684	71.8291	64.0667
542	7.68223	0.2811	0.181512	0.398884	77.4917	150.149	141.029	142.517	167.119	133.484	156.418	121.409	139.549	92.4123	62.3061	64.1315	162.149	174.611	133.86	125.399	84.6903	109.4	97.2418	140.7	128.546	110.732	109.239	104.826	133.175	145.953	95.8456	96.7724	100.485	120.746	152.336
543	6.0078	0.2844	0.136419	0.358061	7.97451	24.843	23.8009	23.544	34.2212	20.4985	32.3046	13.7695	22.0182	3.97194	16.634	16.3875	31.7241	41.7239	20.6651	15.8194	5.92491	6.59463	1.38775	20.8452	14.3539	5.82928	5.22074	4.74421	18.0138	24.5692	0.259669	0.376863	1.57169	15.848	39.3501
544	6.66693	0.39448	0.152966	0.358575	18.7936	7.54318	8.26032	11.255	18.4881	8.49467	18.2234	0.839955	9.47167	17.2788	27.0988	24.7045	16.2836	27.6057	7.8227	2.65691	15.5982	6.33757	9.04787	0.934574	5.76934	12.4293	8.93784	8.69683	2.58565	10.8788	11.0193	12.4292	8.66728	11.6604	34.569
545	5.77308	0.397344	0.192341	0.360513	7.81793	22.2173	22.9163	26.4673	34.7029	23.2534	34.2791	14.5316	24.428	5.99159	17.2296	14.4091	32.1968	44.9642	22.4658	16.5953	4.06694	6.40119	3.3336	12.3982	6.94507	0.619407	3.46367	3.67596	16.5353	26.0338	1.12266	0.492364	3.84364	15.6344	57.0868
546	5.84659	0.257986	0.145607	0.42238	18.6289	71.7122	62.2541	63.1093	81.7827	55.863	71.4463	48.6248	61.2391	32.0794	9.25997	10.3896	78.4007	83.3178	56.3633	51.3027	24.3141	41.5638	32.0682	66.2375	57.9961	45.255	42.8735	38.3197	58.4925	66.3486	31.9791	33.4362	35.3074	49.3092	52.7121
547	5.23689	0.303604	0.16842	0.419547	7.36985	53.4422	46.2046	48.6735	64.1722	42.1968	55.9222	34.6746	46.7418	18.0263	1.54755	0.619686	61.1179	67.2444	42.2049	37.1012	13.1368	27.728	20.2697	45.6107	38.6524	27.7256	27.989	24.4326	42.3077	50.8344	19.8318	20.3652	23.2063	34.8052	46.3009
548	5.34757	0.311795	0.135343	0.372146	23.1952	4.90456	3.41342	4.28002	13.2396	1.2542	10.9649	4.64628	2.8965	19.3084	30.3626	29.4251	11.1328	19.0898	1.20275	2.92818	20.6676	10.5748	14.7692	0.0454526	5.09129	12.1819	11.7065	12.446	1.07571	5.03647	16.0083	16.2594	14.138	11.1119	14.6552
549	7.54961	0.37198	0.193461	0.439413	55.0447	122.228	110.855	119.317	140.713	108.44	127.484	95.862	115.966	70.9357	41.9876	48.4301	136.235	145.156	107.471	99.3911	66.5085	85.5663	76.2233	103.765	94.9835	79.7775	85.2389	79.4689	105.907	121.478	75.7444	75.3689	82.0561	95.7794	115.884
550	7.34267	0.397302	0.179825	0.38973	14.1497	55.4503	53.2042	58.6595	70.5881	53.1955	66.9001	42.7527	56.1013	19.5709	3.16593	7.378	67.4143	80.1804	52.217	45.3249	20.3529	33.4868	28.7948	42.2044	35.6493	25.7343	30.8979	29.6214	46.7728	58.7344	26.8638	25.3264	30.7863	40.7406	79.9026
551	5.94952	0.246212	0.119767	0.415788	3.11346	48.7456	40.964	41.0567	57.2097	35.0734	48.6989	28.9368	39.4951	14.4137	5.07653	4.53523	54.2848	58.8662	35.617	31.26	7.54966	22.7462	14.4262	44.9412	37.601	26.5202	23.85	20.1285	37.4631	43.9118	14.2499	15.5933	16.9301	30.1124	31.0316
552	5.37093	0.254471	0.111201	0.392162	18.676	14.5896	10.5154	10.2483	21.7597	6.36913	17.0323	1.18854	8.99722	11.8588	25.5802	25.3859	19.4944	25.1057	6.73639	3.01178	15.964	4.23959	10.1182	11.7254	5.89032	2.40569	4.14327	6.07659	6.81706	12.0269	10.7664	10.1019	8.90727	11.577	9.14196
553	7.60259	0.346306	0.13097	0.419881	4.92591	48.5731	42.3795	46.4469	60.4766	40.0522	53.1188	31.8396	44.3349	14.281	4.12332	0.887289	57.4909	64.722	39.6482	34.2151	11.2811	24.6219	18.2882	38.3017	31.9589	21.7551	24.1481	21.0285	38.2708	47.908	17.6085	17.458	21.2934	31.7737	43.0766
554	7.58882	0.261907	0.161618	0.412727	66.7545	139.038	127.512	128.457	153.642	118.98	140.809	108.502	125.808	83.8657	53.2042	54.6161	148.923	157.553	119.624	112.259	74.0963	98.1065	85.3543	131.416	119.799	102.274	99.276	93.7321	121.426	132.597	84.7935	86.4942	89.2623	108.903	122.931
555	6.51307	0.247897	0.153977	0.409052	40.6911	101.628	92.0195	91.9432	113.395	84.1961	102.753	75.6725	89.8073	55.0905	29.3037	29.9038	109.425	116.642	84.9159	78.8378	46.34	66.9644	55.931	96.5638	86.5147	71.6065	68.1002	63.5135	86.7837	95.617	55.4434	57.094	58.966	76.0573	86.7188
556	5.64962	0.365082	0.14046	0.444135	17.3843	19.1109	12.5376	16.9627	28.7299	10.9949	21.1934	4.44696	15.2026	8.38098	24.2185	20.8417	26.3349	30.5463	10.5314	6.3289	11.1797	0.884391	6.09649	9.45965	4.75194	3.48246	0.829555	4.14677	10.124	18.2761	6.21978	6.2739	2.83813	12.3555	8.66469
557	7.83683	0.399722	0.118487	0.427478	14.882	19.9292	15.1829	20.3706	30.9434	14.8365	25.0887	7.357	18.4201	7.75155	22.4372	18.5352	28.5072	35.0646	14.084	9.29138	8.69899	1.21812	3.1144	8.83919	4.17542	3.74681	0.304949	2.16596	11.8282	21.0048	3.77171	4.48873	0.277992	12.9764	17.3131
558	6.182	0.302428	0.135715	0.427941	2.96055	48.3158	40.4771	43.0724	58.4482	36.4744	49.6596	29.3801	41.2191	14.0832	5.40437	3.17106	55.5003	60.514	36.4933	31.7113	8.87882	22.9483	15.5267	40.6051	33.9764	23.3225	23.5176	19.668	37.1518	45.3328	15.3289	15.9905	18.6995	30.2701	34.0147
559	7.12362	0.261057	0.174906	0.418006	74.1568	150.907	137.909	139.125	165.977	128.82	151.644	118.007	136.358	92.9954	60.205	61.8354	161.028	169.126	129.505	121.935	82.2304	107.396	93.786	142.766	130.676	112.179	108.962	102.703	131.991	143.651	93.4358	95.3762	98.2414	118.722	132.2
560	5.33168	0.348116	0.144463	0.365153	28.2338	3.38968	3.81316	2.21923	5.2442	4.84481	4.02	10.9138	3.63525	25.6882	35.2289	33.8237	3.28617	11.9165	5.13119	9.30864	25.7035	16.8251	20.0549	9.24071	13.8072	20.087	18.4562	18.7116	8.40388	1.98163	21.4864	22.1768	19.6056	14.0427	12.5533
561	7.38875	0.307271	0.154613	0.381134	25.516	73.0295	69.4036	70.9604	86.3401	65.5253	81.4566	56.1142	68.7181	33.0927	14.0744	15.7031	82.8734	94.6821	65.4929	58.9271	30.0804	46.755	39.4719	65.0801	56.6937	44.8487	45.3645	43.579	62.6113	72.4905	37.7522	37.5893	40.9433	54.661	85.6231
562	7.20234	0.30578	0.158409	0.391789	29.0634	79.725	74.6276	76.582	93.1806	70.3891	86.8076	60.899	74.2748	38.2428	17.5922	19.5077	89.5865	100.403	70.3732	63.7981	34.3645	51.6311	43.7232	71.2499	62.6895	50.2433	50.6867	48.1794	68.2781	78.4444	42.2999	42.3626	45.7882	59.8273	86.5141
563	6.10802	0.355259	0.172273	0.40194	5.43696	46.5693	42.395	46.2251	59.0518	40.6414	53.668	31.9987	44.0726	12.7397	4.11288	1.03741	56.0927	65.4149	40.149	34.3771	11.0789	24.1848	18.5468	36.3338	29.9326	20.114	22.9224	20.7811	37.335	47.1902	17.3408	16.769	20.8046	31.2868	55.8008
564	7.30443	0.332864	0.138731	0.39927	6.37665	48.2532	43.8468	46.7521	60.1406	41.2684	54.5917	32.979	44.7017	14.035	3.13523	0.680714	57.1613	66.1524	40.9915	35.375	11.5639	25.2568	19.1355	39.3629	32.6501	22.5494	24.2753	22.0591	38.7767	48.0206	17.9887	17.7273	21.2351	32.3118	51.682
565	5.51605	0.267676	0.130652	0.419805	2.75215	40.1287	32.8265	33.794	48.7248	27.9549	40.6539	21.8138	32.2165	7.78567	10.5562	9.45055	45.9578	50.4938	28.2798	24.0086	1.93791	15.87	8.3585	35.1349	28.4647	18.1754	16.6978	13.1699	29.5579	36.2635	8.1694	9.18306	10.9355	23.7695	25.3613
566	6.99965	0.262954	0.130014	0.430082	27.3851	85.4867	74.4578	75.911	96.3583	67.6843	84.3862	59.9007	73.8648	42.6746	17.4778	19.0536	92.7051	97.2213	68.1648	62.7819	34.0484	52.5053	42.1651	78.9209	70.2042	56.4036	54.151	48.8221	70.8347	79.4942	42.2773	43.8995	46.067	60.8727	59.6881
567	7.23009	0.26567	0.148391	0.403769	40.4741	99.552	91.214	91.8165	112.203	84.3844	102.712	75.3172	89.5678	53.4936	28.7612	29.8181	108.255	116.863	84.8782	78.4761	46.1553	66.1937	55.9179	93.1781	83.3697	68.9054	66.6572	62.6514	85.4656	94.9807	55.1058	56.2667	58.7092	75.2187	90.3375
568	6.00223	0.340231	0.134478	0.420661	13.3238	22.9862	17.6956	20.8836	32.6444	15.5765	26.4126	8.90183	19.1649	5.40017	20.7451	18.1881	30.1766	35.935	15.2914	10.8641	8.12478	3.00789	2.35664	14.7804	9.49281	0.995829	2.72613	0.0723981	14.3698	22.1814	2.87057	2.90513	0.139835	13.7315	17.7844
569	7.54108	0.377372	0.165644	0.409843	17.8443	64.1953	59.1387	64.6722	78.8504	57.986	72.356	47.9204	62.1266	26.2975	7.1621	11.4473	75.523	85.8148	57.1929	50.5857	24.9984	39.1631	33.1671	51.0009	44.1586	33.2862	37.6374	35.0075	53.7268	65.5439	31.8953	30.9994	36.146	46.7532	72.7733
570	7.54522	0.334972	0.161648	0.425076	35.223	92.8739	83.8777	88.7805	107.64	80.239	97.2091	70.0293	86.1296	48.3568	23.8211	27.7634	103.777	111.988	79.8596	73.093	43.5045	61.0534	52.3639	80.2859	72.0046	58.5636	60.9348	56.4417	79.016	91.0267	51.7523	51.8956	56.4894	69.8618	85.0294
571	5.0411	0.390002	0.176068	0.402909	19.7225	10.8314	8.12635	12.0886	21.1889	7.7752	17.4757	0.65989	10.3087	14.7495	27.189	24.1404	18.9342	26.7595	7.14078	2.4736	14.9529	5.54145	9.25466	1.47652	3.12308	10.3321	6.92701	8.37073	4.11779	12.4264	10.3184	11.1616	7.43075	11.5516	21.6827
572	6.27677	0.38284	0.193581	0.404852	16.0364	60.7424	56.4515	61.9465	75.433	55.6181	69.7087	45.5202	59.4135	23.6415	5.35257	9.60258	72.1691	83.0297	54.7785	48.1422	22.9066	36.6927	31.0845	47.5969	40.8836	30.342	34.8974	32.6365	50.8161	62.6006	29.6517	28.5903	33.7929	44.1406	76.5688
573	5.07099	0.252118	0.187789	0.393932	32.7318	87.4277	80.4827	80.0051	98.9987	73.5736	91.0049	65.2034	77.9766	44.1676	21.535	21.8243	95.2964	104.148	74.2012	68.18	37.2186	56.4325	46.7059	82.8772	73.3337	59.7148	56.7209	53.4256	74.5761	82.9982	45.7231	46.8896	48.7694	64.9015	87.9039
574	5.09534	0.325714	0.195667	0.390438	11.0104	53.7092	49.9066	52.3434	65.9868	47.0638	61.0131	38.4594	50.2513	18.2317	0.945317	3.10339	62.8987	72.9686	46.848	40.9542	15.8426	30.2368	23.9486	45.1904	38.0447	27.5963	29.0167	27.1095	44.2256	53.596	22.5587	22.2611	25.7185	37.2772	68.0101
575	5.00741	0.290144	0.141224	0.434133	8.74152	32.5698	24.811	26.8779	41.109	20.7883	32.5703	14.7786	25.2865	1.97145	15.9537	14.1312	38.4838	42.0648	20.9074	16.8467	3.40508	9.33088	2.35121	26.2308	20.2757	10.5996	10.2214	6.43056	22.2099	29.1579	2.38173	3.2254	5.36911	18.2442	16.5464
576	7.58836	0.378157	0.113531	0.359196	26.0835	1.69786	1.31033	0.994718	7.90282	1.53054	7.42016	8.25848	0.569157	24.3869	33.5435	31.6485	5.89533	15.8146	2.03016	6.60547	23.3396	14.6652	17.4015	8.79075	13.3034	19.4856	16.8306	16.7228	6.37726	0.83659	19.113	20.2124	17.0643	12.7529	17.2635
577	7.02222	0.353689	0.167585	0.372828	10.9596	50.2388	48.9026	51.8542	63.6824	47.4159	61.0875	38.0046	49.6268	15.5623	0.269239	2.77227	60.6372	73.3828	46.9157	40.4912	15.3611	29.0106	23.9194	40.59	33.6402	23.8472	26.6618	25.92	42.1403	52.2888	21.8743	20.8355	24.9711	35.9608	74.6985
578	6.62529	0.36483	0.107525	0.434828	24.4846	7.95575	2.65451	6.4625	16.8285	1.33032	10.6428	4.72858	4.86132	16.9614	30.8737	27.948	14.655	19.1794	0.908928	3.01196	19.1527	9.7773	14.3482	0.611936	4.96459	12.3651	9.96559	12.6497	0.121344	7.52723	14.637	14.7893	11.6702	11.2437	1.05613
579	5.76742	0.377009	0.106284	0.423941	38.684	13.4492	16.9346	13.7838	5.9289	17.655	10.1628	22.7936	15.1155	33.426	44.0648	41.6504	7.67906	3.15014	18.0663	21.4025	34.5547	27.1335	30.4968	20.5956	24.1019	29.9132	27.6358	29.4249	19.3533	13.1607	30.9424	31.2789	28.5844	23.1422	16.9464
580	6.50582	0.281571	0.155789	0.415334	29.7131	85.5689	76.7877	78.5558	97.6953	71.0066	87.7981	62.4066	76.3675	42.7378	19.0468	20.8435	94.0172	101.129	71.2765	65.3328	35.978	54.1565	44.6869	77.9867	69.2452	55.8331	54.7585	50.4927	72.029	81.4743	44.1876	45.1792	47.9325	62.5594	74.0053
581	5.88216	0.290252	0.160605	0.39216	12.482	57.2321	52.4022	53.4861	68.4098	48.0857	62.5291	40.1538	51.5604	20.9415	2.62585	3.87674	65.2766	74.1705	48.2306	42.6791	16.8519	32.2561	24.9805	50.8566	43.2165	32.1772	31.731	29.3846	47.0078	55.3692	23.8516	24.1725	26.754	39.4052	60.8936
582	5.24975	0.373905	0.119093	0.353221	46.7827	29.5455	29.0163	27.5371	22.6693	29.2144	22.7575	34.0483	28.6489	45.807	52.2004	50.9584	24.108	16.7457	29.5529	32.8599	44.9888	38.7148	40.6486	34.4326	37.7214	42.1417	40.3373	40.1321	32.7882	27.6755	41.9432	42.7451	40.5382	35.4228	14.2762
583	7.46035	0.32739	0.116425	0.387258	7.78152	27.2701	24.4246	26.4138	37.5522	22.1564	33.7278	14.9469	24.6707	2.10502	16.2139	14.4453	34.9931	43.6739	21.9631	17.018	3.87985	8.02939	2.91906	20.1957	14.2575	5.64553	6.89459	5.46214	19.5624	27.3764	1.68408	1.37115	4.27385	16.9279	32.4143
584	5.80911	0.349673	0.140124	0.433037	13.0738	24.485	18.2684	22.1137	34.2971	16.2934	27.1138	9.55852	20.339	4.24732	20.3595	17.3555	31.7986	36.7782	15.931	11.5326	7.21955	3.83711	1.66651	15.4265	10.2763	1.64583	3.78586	0.66248	15.3739	23.5046	1.96107	1.95894	1.31269	14.213	16.0312
585	7.68783	0.347918	0.150944	0.421018	21.6993	72.4414	65.16	69.9939	86.2928	62.5123	77.6546	52.9639	67.5333	32.6403	11.2168	15.049	82.8269	91.1384	62.0254	55.72	29.1669	44.6077	37.2654	60.3705	53.0423	41.2029	44.0727	40.403	60.4444	71.6866	36.4999	36.3163	40.8142	52.509	68.2769
586	7.98896	0.265224	0.184748	0.399758	98.8332	181.446	170.42	170.998	199.438	160.831	186.765	147.925	167.825	116.486	82.0979	83.4066	193.867	206.775	161.537	152.392	106.491	134.821	120.481	172.711	158.768	138.436	135.219	129.932	161.923	175.334	119.141	120.677	124.105	147.555	179.619
587	6.49777	0.371735	0.148665	0.439192	2.45395	39.7936	32.6554	37.9632	51.4183	31.1302	43.1131	23.2189	35.8565	7.52792	10.6714	6.62886	48.6012	54.2283	30.5226	25.4391	4.74431	16.7383	10.861	28.1983	22.67	13.1045	16.5289	12.9074	29.5335	39.3218	10.5557	10.3198	14.5208	24.5251	31.244
588	5.53017	0.301902	0.119586	0.41122	20.4115	12.9182	8.18915	9.76222	20.9179	5.25938	15.433	0.36368	8.34231	13.1443	27.1467	25.7148	18.6683	23.8005	5.27774	1.43159	16.4689	5.66553	11.0374	7.39999	2.18547	5.80536	5.6766	7.99789	5.00319	11.2539	11.5181	11.2026	9.13859	11.2805	6.35517
589	5.82641	0.391994	0.110944	0.395324	42.4748	21.1656	22.6627	19.9219	13.6629	22.8173	15.8819	27.9855	21.1989	39.3613	47.922	45.8046	15.2691	9.22181	23.2822	26.688	39.245	32.5472	35.0645	27.7845	31.0969	36.1773	33.6999	34.5185	25.7393	19.779	35.9408	36.6244	33.9357	28.8784	15.4804
590	6.61279	0.367836	0.168923	0.364798	0.785492	32.931	32.7462	35.6442	45.4571	32.0168	44.1195	23.2443	33.5905	2.24928	10.6103	8.19838	42.7509	55.2712	31.4405	25.4649	2.99724	14.8759	10.8367	23.7864	17.6627	9.17592	12.3027	12.1155	26.2554	35.6821	8.73343	7.48553	11.489	22.411	60.9535
591	6.74017	0.271278	0.102645	0.366453	13.5722	18.5006	16.6158	16.1862	26.8718	13.0196	24.2054	6.99437	14.8023	8.85044	21.4723	21.3672	24.5114	32.9277	13.2784	8.92222	11.4883	0.540229	4.78654	15.208	9.03242	0.780134	0.333791	1.20924	11.5797	17.4457	6.09489	5.93354	4.35273	12.7891	23.854
592	6.44199	0.256574	0.136568	0.350238	6.07091	43.7592	42.778	41.1856	53.7802	38.0486	51.8656	30.7621	39.5735	10.5782	3.85498	4.44805	50.9191	62.3655	38.5052	33.1182	7.61007	22.5746	16.1775	41.1079	33.2644	23.2825	21.1914	20.8	35.9358	42.6305	14.2533	14.4291	16	29.6852	60.39
593	6.6342	0.279408	0.187138	0.38539	55.852	117.034	111.036	111.606	132.134	104.601	124.725	93.8176	109.028	66.9403	42.1093	43.2111	127.815	140.641	104.954	97.3099	61.1587	82.7784	72.63	109.509	98.681	83.3983	81.9731	79.0927	103.199	114.256	70.9075	71.4463	74.6199	92.6367	129.404
594	5.61205	0.278351	0.180567	0.382117	25.4727	74.2465	69.7911	70.0773	86.4165	64.6187	80.8231	55.9175	68.0112	34.0288	14.3353	15.1054	82.9483	93.6158	64.9151	58.7269	29.5353	46.942	38.857	68.3857	59.6296	47.3868	46.1785	44.0455	63.3042	72.1512	37.3786	37.7712	40.2908	54.8588	85.0257
595	7.21523	0.397395	0.132858	0.3615	23.8927	0.995119	1.50407	4.46086	11.2977	1.77425	10.8781	5.41941	2.77626	22.3155	31.6484	29.3027	9.22703	19.7015	1.12356	3.71524	20.7603	12.1146	14.6663	7.13779	11.6353	17.8925	14.5173	14.3758	3.73177	4.11591	16.474	17.7977	14.2149	12.0506	23.5829
596	5.39906	0.280767	0.102726	0.394863	28.6738	0.161672	3.22519	2.72358	7.01247	6.22701	2.98645	11.1063	3.91315	22.9566	34.833	34.165	5.02154	10.2908	6.07381	9.50459	25.9178	16.0012	20.8122	3.53676	8.44107	15.5491	16.1589	17.7948	6.51105	1.39504	21.4419	21.109	19.6261	13.2128	3.71015
597	5.52144	0.269004	0.168458	0.43481	30.3197	90.3266	78.5751	80.5428	101.613	71.8404	88.8775	63.796	78.4061	46.3975	20.2504	22.1882	97.8616	102.11	72.2609	66.7473	37.5497	56.3096	45.7246	82.9333	74.1418	59.9931	58.0781	52.3831	75.1025	84.2179	45.9482	47.5849	49.9948	64.8991	67.1629
598	7.76074	0.279294	0.163397	0.448183	75.9927	159.602	141.673	145.737	175.082	132.899	155.808	121.952	142.744	99.6836	62.74	66.3108	169.964	173.923	133.303	125.951	87.1541	112.266	97.6863	147.762	136.243	116.881	115.186	106.455	137.97	150.913	98.4766	100.782	104.494	123.987	119.54
599	5.1776	0.259719	0.155506	0.426167	12.8678	63.8777	54.4825	55.4997	73.4583	48.4124	63.2312	41.5361	53.7078	26.0532	4.02673	5.23953	70.2312	74.5548	48.8709	44.0864	18.5075	34.9072	25.7931	58.4198	50.6278	38.4445	36.2708	31.7404	51.0906	58.6388	25.8033	27.2267	29.0569	42.2988	45.2989
600	7.36149	0.292687	0.138618	0.382154	17.2973	62.3784	58.5397	59.4143	74.2751	54.2961	69.3169	45.8416	57.4012	24.8999	6.7588	7.88883	71.0327	81.4749	54.4212	48.4694	21.3551	37.2896	30.0871	55.908	47.9	36.6314	36.3053	34.4437	52.3625	61.1129	28.6085	28.7272	31.4694	44.6865	69.1576
601	6.39676	0.32555	0.118579	0.408221	15.6644	18.697	14.3398	16.6554	27.8354	11.9766	22.5993	5.60647	15.054	8.69941	23.0049	21.0497	25.4571	31.701	11.8136	7.50931	11.2942	0.26891	5.46301	11.7639	6.42704	1.78095	0.694191	2.86615	10.7077	17.8962	6.15063	6.15388	3.50326	12.5046	15.3351
602	5.30209	0.262071	0.165501	0.37656	10.987	53.9052	50.2066	49.6246	64.1928	45.079	59.5391	37.6582	47.8886	18.3824	1.14734	1.26335	61.138	70.6342	45.5036	40.1386	14.021	29.742	22.3779	49.9726	41.9975	31.0886	29.1541	27.4173	44.313	51.5993	21.0259	21.5486	23.3569	36.7208	61.9952
603	7.16975	0.248635	0.199998	0.427185	121.461	222.647	203.464	204.633	240.614	190.655	219.921	177.655	201.236	148.177	104.349	106.171	234.277	241.853	191.776	182.658	132.251	164.946	146.473	213.401	197.858	173.626	168.116	158.902	197.093	211.192	146.689	149.888	152.904	179.479	192.052
604	7.94372	0.34812	0.16381	0.401568	32.067	83.818	78.4508	82.8881	99.1663	75.9253	92.3148	65.2773	80.2396	41.3911	20.1667	23.7755	95.4608	106.914	75.3958	68.2554	38.9634	55.5694	48.3184	71.5424	63.4284	51.0422	54.1246	51.3901	72.1553	84.2261	46.851	46.2691	51.1017	64.0169	93.0612
	5.2461	0.278844	0.14188	0.410362	5.27723	34.9775	28.9851	30.0364	43.8165	24.7359	37.0097	18.4529	28.4546	3.82339	13.143	11.9936	41.1408	46.7077	24.9563	20.5872	0.962514	12.3355	5.49746	29.7387	23.2978	13.5641	12.6557	9.75148	25.3098	32.1125	5.03149	5.72259	7.66706	20.6119	26.9328
	7.71054	0.331615	0.182406	0.393189	51.1381	109.524	104.119	107.89	126.465	100.51	119.44	88.6688	104.995	61.1636	37.4515	40.6967	122.252	135.829	100.134	92.0683	58.0492	77.4894	69.0048	97.2883	87.6751	73.4679	75.8214	73.0978	96.5118	109.545	67.1617	66.6841	71.6064	87.0948	125.905
	7.72581	0.250646	0.165243	0.35395	59.6491	117.399	115.182	112.623	132.118	107.653	128.53	96.9295	110.238	67.2212	44.901	43.8997	127.799	144.231	108.425	100.478	62.0916	84.8397	74.8516	113.814	101.939	86.7101	83.1003	82.1619	105.209	115.041	72.1506	72.639	74.7953	94.711	143.648
	5.0429	0.390038	0.117578	0.350873	52.1547	37.0208	36.301	34.7284	30.6007	36.1916	30.4485	40.6993	35.765	51.557	57.1058	55.8253	31.8919	24.9519	36.5673	39.6308	50.4753	44.9952	46.54	41.7879	44.6774	48.5618	46.6076	46.3149	39.7905	34.9853	47.7767	48.6262	46.4683	42.0361	21.699
	5.59561	0.358397	0.133984	0.429271	22.5712	10.2871	5.18148	8.76196	19.2786	3.70229	13.283	2.46031	7.14957	15.1682	29.172	26.3918	17.0595	21.9691	3.31688	0.702822	17.3885	7.69619	12.3705	1.9316	2.60878	10.1714	7.95352	10.5348	2.41965	9.84342	12.7454	12.8901	9.82118	11.2011	4.42337
	5.98157	0.387612	0.178486	0.403865	2.19463	35.2208	31.7891	36.5609	47.7578	31.2658	43.1042	22.6527	34.4032	4.01059	11.2548	7.57793	45.0088	54.3878	30.5146	24.8627	3.62385	15.1431	10.5431	23.9188	18.2986	9.47636	13.5231	11.7009	26.9635	37.0248	9.28403	8.30523	12.7981	22.8679	47.9437
	5.47393	0.375146	0.123659	0.379107	39.7741	18.3757	19.2111	17.0224	10.7282	19.6085	12.2828	24.9266	18.2989	37.2153	45.5977	43.8422	12.3891	5.44777	19.9998	23.574	37.0091	29.8415	32.4307	24.4375	28.0615	33.3147	31.2002	31.6787	22.7997	16.9051	33.5259	34.2281	31.6754	26.0484	8.28882
	7.91439	0.336223	0.141295	0.36164	7.37563	44.4653	43.9433	45.7526	57.0407	41.9977	55.3538	33.1229	43.6998	11.1214	3.07028	1.35716	54.119	67.0101	41.6865	35.5216	10.7914	24.3105	19.3082	36.5308	29.5499	20.0932	21.9513	21.6455	36.9927	46.2233	17.1515	16.2534	19.8002	31.2841	67.9447
	6.47945	0.249521	0.168472	0.377002	44.1898	100.589	95.3659	93.9803	113.385	88.0606	106.984	78.7696	91.8112	54.2916	31.5571	31.2825	109.415	121.187	88.7744	81.9907	47.885	68.6752	58.7082	96.5538	85.9999	71.6214	68.2261	65.7943	87.8618	96.8148	57.0714	58.0267	59.9634	77.753	108.844
	6.17049	0.340964	0.172818	0.401218	11.67	55.6269	50.9684	54.4165	68.3611	48.5542	62.4738	39.7012	52.2172	19.7068	1.66036	4.50641	65.2288	74.7215	48.1802	42.2183	17.3583	31.5605	25.2686	45.7111	38.7684	28.2199	30.4556	28.0976	45.6826	55.6574	24.0652	23.6872	27.5854	38.701	63.6815
	7.50442	0.241407	0.119658	0.386128	24.0486	74.3344	68.5327	67.3174	84.8692	61.7407	78.1152	54.0626	65.492	34.0964	13.488	13.2375	81.4298	90.2309	62.4455	56.8385	27.5931	45.7542	36.6526	71.1659	62.0426	49.351	45.913	43.1947	62.6613	70.1163	35.5754	36.716	38.1602	53.6268	68.3807
	6.68736	0.296959	0.148274	0.445066	28.2103	87.8384	75.6771	79.347	99.9173	70.1457	86.6544	61.6911	77.0566	44.4835	18.2989	21.379	96.1979	100.116	70.2334	64.6045	36.5093	54.3088	44.2917	77.9546	69.7747	56.0087	55.9076	49.9483	72.6223	82.704	44.6367	45.9073	49.1468	62.8128	61.2537
	6.27746	0.360235	0.166784	0.403853	3.06619	43.3657	39.1949	43.189	55.704	37.6374	50.3342	29.111	41.0575	10.2756	6.26781	3.09212	52.8072	61.8819	37.1085	31.4373	8.75424	21.4715	16.0164	33.0097	26.8151	17.2348	20.2195	18.0732	34.3028	44.0946	14.8558	14.2485	18.3183	28.7222	51.5121
	5.56985	0.278224	0.151997	0.372228	0.0840882	37.5076	34.9108	34.8357	47.3235	30.9199	43.8083	23.8853	33.1983	5.76953	9.15265	8.74552	44.5826	53.981	31.1568	26.1175	2.69488	16.4976	10.3283	33.1299	26.0978	16.5264	15.5651	14.3354	29.3005	36.3016	8.91371	9.08265	11.0747	23.9941	47.4832
	5.95727	0.383538	0.134196	0.407376	27.1139	1.18539	1.67827	1.85131	10.4088	2.20739	6.64219	8.5402	0.255873	22.1691	33.7913	31.0688	8.35465	15.0185	2.73969	6.89225	22.7035	14.0447	17.6068	7.16144	11.3618	18.0099	15.1202	16.6243	5.13812	2.28956	18.4643	19.1122	15.8275	12.5304	5.35929
	7.46609	0.254975	0.144337	0.427704	53.2636	123.08	109.927	111.116	135.818	101.395	121.577	92.2226	108.717	71.5909	41.3627	42.8796	131.43	136.87	102.083	95.6861	60.9189	83.3522	70.7532	116.05	105.405	88.7319	85.4098	79.0771	105.485	115.531	70.8672	72.9467	75.2632	93.4072	94.2441
	5.39393	0.262343	0.110543	0.351288	27.1533	1.30206	1.96799	2.88992	5.69738	5.07929	4.37954	10.1547	4.01753	24.0825	33.9864	34.2776	3.73091	11.6407	4.80328	8.53581	25.9982	15.7994	20.1253	3.39166	8.72879	15.5543	16.7912	17.0632	6.661	1.94258	21.453	21.3824	20.2083	13.062	8.13655
	6.94663	0.395463	0.197896	0.446682	38.769	99.1824	88.6576	97.7773	116.65	87.534	104.336	75.7479	94.6006	53.2092	27.0398	33.8523	112.619	120.568	86.3598	78.9145	50.0356	66.4666	58.532	80.477	72.9981	59.5492	65.977	60.5868	84.4657	99.4202	58.1672	57.4823	64.2808	75.664	93.8348
	6.0523	0.302132	0.102	0.389861	26.3875	2.41023	0.41211	0.561646	10.0193	2.90558	6.47716	8.28239	0.740023	21.227	32.9387	31.9416	7.97245	14.1973	2.89019	6.6298	23.4713	13.5773	18.1058	2.22456	7.14352	14.2449	14.1196	15.5032	4.07955	1.63554	18.9365	18.8817	16.9922	11.8934	2.03476
	6.24777	0.24161	0.14031	0.432441	31.3265	92.5545	80.2709	80.8398	102.801	72.2531	89.6892	64.797	78.8656	48.1111	21.3923	22.3893	99.0277	102.595	73.0013	67.7663	37.904	57.5268	46.1772	87.4482	78.1752	63.5609	59.809	53.9164	76.8865	85.0014	46.5299	48.6752	50.2521	66.1912	62.5356
	5.76514	0.309534	0.158279	0.402539	4.3102	46.5705	41.4303	43.4998	57.4245	37.9938	51.2516	30.3716	41.6068	12.7407	4.76249	2.88182	54.4957	62.301	37.9452	32.7206	9.17775	23.1201	16.5023	39.1504	32.3414	22.1203	22.6682	20.1327	36.7828	45.1635	15.6033	15.7618	18.6391	30.3266	47.3743
	5.31772	0.349219	0.165935	0.408737	9.2326	27.1365	22.8313	26.1241	37.6393	21.0456	32.3124	13.7791	24.2929	2.20777	17.2868	14.6414	35.0786	42.3675	20.6722	15.8292	4.17109	7.25807	2.11661	18.4327	12.907	4.28907	6.46506	4.28028	18.7942	27.1536	1.26253	0.94287	4.30157	16.3742	30.7956
	7.60462	0.265264	0.12688	0.444822	38.594	104.447	90.3974	92.7342	116.068	82.8603	101.042	74.5598	90.4774	57.2586	28.2114	30.4392	112.048	115.071	83.3551	77.705	46.8566	67.004	55.2374	96.4766	87.1646	71.7835	69.4689	62.6608	87.4019	96.9991	55.8533	57.8916	60.3461	76.2211	67.7145
	5.56205	0.307368	0.145161	0.374603	12.7858	19.5088	17.5369	18.4474	28.8299	14.9205	25.9804	8.31763	16.8935	8.07493	20.8521	19.8368	26.433	35.1635	14.8972	10.2693	9.87603	1.6748	3.22835	14.1491	8.28903	0.160412	0.521025	0.449717	12.5611	19.4021	4.56123	4.75843	2.43475	13.1315	30.0224
	6.8436	0.246548	0.129879	0.38141	18.4028	65.4922	60.6242	59.5158	75.8172	54.431	70.0052	46.9256	57.748	27.2951	8.16243	7.95756	72.5462	81.6336	55.0489	49.573	21.6225	38.7988	30.3954	62.249	53.5747	41.6323	38.6622	36.3866	54.7232	61.9933	29.1973	30.1118	31.6257	46.2811	64.3939
	6.59292	0.30139	0.111014	0.414164	9.95051	28.1198	22.495	24.3409	37.1208	19.1282	30.6469	12.8042	22.7345	1.45147	17.5133	15.8482	34.5697	40.1123	19.1532	14.8367	5.37265	6.8762	0.714185	21.8212	15.9335	6.83808	6.96183	4.20145	19.0161	26.0871	0.238458	0.642375	2.97086	16.1552	18.6747
	5.49544	0.259381	0.116192	0.449369	4.43283	41.7504	31.4858	33.0266	49.5104	26.0289	38.616	20.4617	31.4952	9.03311	11.459	9.96989	46.7288	48.2285	26.4212	22.6322	1.38176	15.4189	7.05871	36.4718	30.0195	19.2605	17.3718	12.4047	29.6699	36.1381	7.62504	9.18554	10.7485	23.5874	13.005
	5.22341	0.386633	0.121576	0.411639	41.5479	18.5915	21.0948	18.1171	11.1658	21.4868	14.4001	26.5738	19.4082	37.3814	46.8662	44.5831	12.8185	7.6569	21.9308	25.2508	37.8644	30.9443	33.8303	25.4687	28.8041	34.1606	31.7542	33.0653	23.7687	17.7451	34.4671	34.978	32.2943	27.1731	16.9741
	6.09356	0.332486	0.10674	0.380248	31.7369	6.50016	8.07997	6.63005	1.27395	9.57293	1.04194	15.0286	7.93342	28.0808	38.1021	36.8088	0.610219	6.35553	9.7478	13.4976	29.0174	20.2996	23.8775	11.7867	16.1761	22.4318	21.3515	22.1579	11.9176	6.0581	24.9282	25.2806	23.0603	16.5291	0.743411
	5.21073	0.297353	0.192502	0.383967	19.7691	65.9031	61.8832	63.0441	78.1956	57.7183	73.0165	49.0025	60.9597	27.6111	9.01025	10.3454	74.8803	85.4999	57.7953	51.6873	24.0987	40.2695	32.9743	58.906	50.8006	39.3139	39.246	37.2863	55.6358	64.7394	31.4846	31.5549	34.4866	47.8317	79.9056
	5.60248	0.290922	0.152557	0.404402	3.6553	46.5063	40.8192	42.234	56.6601	36.6955	50.021	29.5123	40.4462	12.6913	5.17403	3.73852	53.7455	60.774	36.8229	31.8459	8.28298	22.542	15.4995	40.2101	33.2552	22.8559	22.4746	19.7029	36.424	44.2043	14.7654	15.2406	17.6527	29.8087	43.2523
	7.02503	0.352697	0.12605	0.426834	6.85509	32.5452	26.5221	30.56	43.221	24.5829	36.1462	17.2478	28.6493	1.95252	14.8015	11.6393	40.5564	46.5278	24.1687	19.3604	0.812377	10.9443	5.26974	22.8722	17.343	8.23033	10.6453	7.60753	23.132	31.8953	4.79299	4.66575	8.22589	19.3715	25.0554
	6.6035	0.240136	0.136687	0.376879	21.1202	68.8303	64.2323	62.6569	79.2276	57.6993	73.6799	50.108	60.8893	29.8627	10.5921	10.0834	75.8931	85.4776	58.4004	52.8127	24.0444	41.7345	33.1265	66.1365	57.1454	44.9469	41.537	39.4101	57.9999	65.196	31.8133	32.781	34.1485	49.365	70.0778
	6.28855	0.260878	0.1617	0.371944	27.4322	76.0108	72.3026	71.404	87.8546	66.4412	83.0456	57.8852	69.4222	35.3858	16.0266	16.0033	84.3596	95.7593	66.9421	60.7301	30.6232	48.6669	40.3414	71.7498	62.5422	50.1084	47.8214	46.095	65.2808	73.5813	38.6566	39.192	41.2281	56.6515	87.3085
	7.47262	0.364569	0.143923	0.387856	0.247741	36.6048	34.1908	37.7079	48.8578	33.0449	45.2745	24.5355	35.638	5.07516	9.63753	6.80165	46.0884	56.4803	32.494	26.7794	4.57589	16.7088	11.958	26.86	20.808	11.8557	14.9062	13.6221	28.7068	38.2193	10.4185	9.53617	13.5395	24.1784	50.034
	6.32676	0.24295	0.131904	0.358289	7.01574	46.5585	44.4728	42.6012	56.1121	39.0758	53.1395	32.0934	41.0381	12.7315	2.71369	3.48995	53.2077	63.5736	39.667	34.4735	8.73929	24.1806	17.1859	44.5268	36.5022	26.1235	23.2978	22.387	38.0501	44.4249	15.533	16.0485	17.3117	31.2509	56.6935
	6.49001	0.328821	0.126193	0.395567	12.9927	20.9572	17.5972	19.7445	30.6098	15.406	26.3255	8.65867	18.0877	6.96088	20.8114	18.959	28.1799	35.7344	15.212	10.6165	8.95531	2.29737	2.69598	13.9874	8.44149	0.200938	1.44479	0.241643	13.3282	20.7718	3.69225	3.90063	1.11971	13.3769	23.5793
	6.17788	0.312919	0.139372	0.438535	4.41082	51.517	42.6681	46.0544	61.9925	38.8496	52.1541	31.5672	44.1112	16.5454	3.92896	1.15291	58.9787	63.3076	38.7683	33.9378	11.1086	25.2173	17.6142	42.6882	36.1534	25.2612	25.9969	21.6324	39.7364	48.4061	17.6274	18.302	21.3271	32.4488	33.9468
	5.85705	0.289844	0.106035	0.397998	22.5343	8.87557	5.09891	5.9729	16.504	2.05429	12.0113	3.3526	4.64476	16.2539	29.2276	28.2794	14.3365	20.0308	2.15703	1.61118	19.3197	8.67687	13.8197	4.36882	0.868442	8.55752	8.88137	10.7184	1.59249	7.36138	14.485	14.1918	12.4153	10.9725	4.75549
	7.34906	0.340303	0.100719	0.441189	12.5825	26.3911	19.2464	23.041	35.9042	16.8727	27.8296	10.3377	21.2913	2.78117	19.7009	16.7279	33.3757	37.4595	16.5838	12.3258	6.4853	4.8446	1.06845	17.5136	12.3009	3.40144	5.17605	1.61026	16.7278	24.7024	1.1377	0.902574	2.20672	14.8458	10.3048
	6.86602	0.36568	0.184455	0.369338	16.7268	57.1219	56.3635	59.8473	71.7291	55.348	69.6148	45.1327	57.4387	20.8567	5.29334	8.18191	68.5341	82.7121	54.6929	47.7477	21.384	35.4385	30.4907	46.3339	39.1357	29.0385	32.6176	32.1339	48.9768	60.0258	28.1584	26.8013	31.4657	42.736	89.3328
	5.93624	0.287758	0.153085	0.357757	1.04695	36.9407	35.89	35.7199	47.3447	32.3871	45.3244	24.9305	34.0285	5.33348	8.49326	8.14709	44.6034	55.7067	32.5394	27.1815	3.33492	17.0124	11.3749	32.3629	25.2693	15.9489	15.4401	14.9574	29.4995	36.7917	9.53892	9.35615	11.5723	24.4164	55.4783
	5.3999	0.310552	0.178437	0.438749	20.9241	75.6075	65.2725	69.097	87.6435	60.7446	76.1758	52.3685	66.8606	35.0756	11.2926	14.4419	84.1524	89.0593	60.6767	55.1139	28.6482	45.0491	36.1743	65.5446	57.9484	45.2968	46.0092	40.917	61.91	71.8679	36.2126	37.0415	40.4772	53.0208	59.5387
	7.10564	0.382486	0.143075	0.40493	7.65208	27.9465	24.5182	28.8817	39.6272	23.8423	35.059	15.813	26.8674	1.58473	16.1509	12.7751	37.0295	45.6568	23.1772	17.8998	2.18621	8.79262	4.32032	17.5001	12.1546	3.76059	7.37146	5.56608	20.0388	29.4085	3.18374	2.34494	6.47796	17.503	35.0822
	5.71285	0.331838	0.152487	0.356375	15.9361	12.6672	12.6014	13.7503	22.4504	11.0058	21.4836	4.08109	12.1649	13.3375	24.1755	23.0158	20.1723	30.5591	10.7961	5.95645	13.5217	2.88888	6.76449	6.79161	1.26415	6.10051	4.81791	4.88171	6.98937	14.0907	8.53678	9.24803	6.56376	11.9522	33.8517
	7.75076	0.351995	0.126763	0.390929	3.93669	32.2947	29.4525	32.4933	43.6916	27.8816	39.7578	19.9532	30.5574	1.75982	12.8282	10.3308	41.0183	50.4075	27.4626	22.1145	0.658752	12.6048	7.69044	23.4843	17.5559	8.76306	11.1581	9.68645	24.3857	33.2181	6.35109	5.72392	9.30423	20.5698	40.2941
	6.33827	0.368845	0.198516	0.382483	20.9888	64.716	62.506	66.7548	79.8051	61.3841	76.1668	50.8925	64.2245	26.698	9.42961	12.8568	76.4599	89.8114	60.6685	53.6113	26.6158	41.1915	35.7164	52.8218	45.4922	34.7958	38.7134	37.502	55.5292	67.1779	33.6605	32.4209	37.3816	48.8273	92.8122
	6.91258	0.295535	0.143721	0.414475	20.9988	72.4277	64.6874	66.9208	84.2922	59.9072	75.4397	51.5498	64.797	32.6298	10.8986	12.9691	80.8635	88.0744	60.0054	54.2804	27.0572	43.663	35.2207	64.3736	56.3908	44.0852	43.9082	40.1216	60.0803	69.3776	34.6317	35.2868	38.2499	51.4893	62.7457
	6.93748	0.293898	0.165974	0.405224	39.9242	97.7863	90.0793	92.1761	111.609	84.6446	102.603	74.881	89.7416	52.1354	27.9972	30.0615	107.672	117.169	84.7788	78.0321	46.2893	65.4598	56.0102	89.005	79.6675	65.6533	65.3395	61.5762	84.1701	94.7979	55.0234	55.6197	58.9744	74.444	95.4316
	7.84846	0.251158	0.114926	0.424259	31.7632	91.3437	80.3967	81.0947	102.201	72.9459	90.3268	65.1051	79.0598	47.1798	21.477	22.5618	98.4389	103.41	73.5827	68.08	38.0538	57.4131	46.6033	85.7488	76.5128	62.2095	59.1066	53.8476	76.4	84.8719	46.6172	48.4099	50.2793	66.0359	64.1145
	6.52042	0.363676	0.185828	0.402366	20.6365	67.4491	62.8235	67.5933	82.0399	61.1718	75.9978	51.0916	65.0792	28.8003	9.64346	13.4243	78.6531	89.5618	60.5144	53.814	27.2748	42.0652	35.8188	55.1554	47.934	36.794	40.4735	38.0807	56.9876	68.558	34.3918	33.5925	38.4496	49.7886	81.0437
	5.05057	0.392603	0.161594	0.406379	27.3939	0.501009	2.15184	1.58254	9.90032	2.43445	6.32806	8.87951	0.039403	22.6956	34.1102	31.2507	7.85566	14.7514	3.02618	7.23768	22.9311	14.4447	17.8311	8.14755	12.2738	18.8183	15.6461	17.0568	5.6764	1.90765	18.7423	19.4973	16.0715	12.7305	8.14965
	5.6743	0.369797	0.148481	0.449455	12.5594	26.5502	19.2047	24.1946	36.8058	17.6583	28.4273	10.6987	22.3061	2.6588	19.729	15.9472	34.2606	38.3835	17.1289	12.6933	5.7029	5.13334	0.424566	15.9374	11.0268	2.27031	5.28348	1.57464	16.8388	25.6155	0.461255	0.511362	3.23595	14.9387	14.6788
	5.96551	0.360784	0.118645	0.37035	34.8993	12.193	12.7378	10.8895	4.14902	13.4256	5.44289	19.054	12.2176	32.4597	41.2387	39.6915	5.9323	1.8242	13.7616	17.5955	32.3205	24.4142	27.2593	18.0568	22.0985	27.7718	25.9164	26.2412	16.8074	10.7314	28.5254	29.2259	26.6965	20.4682	0.231029
	6.00147	0.381714	0.165634	0.439549	1.59807	40.7525	33.7187	39.4494	52.7887	32.5276	44.5387	24.3586	37.2735	8.26551	9.95539	5.62307	49.9461	55.872	31.8229	26.5993	5.83681	17.7334	12.0084	28.4918	23.0118	13.4595	17.371	13.7831	30.5156	40.6797	11.6516	11.2687	15.7437	25.4016	34.9901
	7.70121	0.350269	0.130091	0.426667	5.80896	50.6246	43.7478	48.2343	62.6725	41.4556	54.6109	33.1713	46.077	15.859	3.20191	0.322415	59.646	66.3726	41.009	35.5708	12.6242	26.0315	19.5347	39.7889	33.4814	23.1058	25.7282	22.2647	39.9069	49.7857	19.0038	18.8956	22.8782	33.1522	42.3116
	6.80907	0.382254	0.1612	0.397822	0.933739	36.3707	33.3678	37.8142	48.9698	32.7256	44.7493	24.0405	35.6614	4.89507	10.1917	6.72972	46.1983	56.1049	32.0149	26.2755	4.59387	16.3388	11.7285	25.4119	19.6312	10.7451	14.5882	12.9849	28.2462	38.2496	10.3373	9.33999	13.7501	23.8962	49.3964
	7.58278	0.389553	0.128873	0.407283	12.312	21.5606	18.2273	22.6648	32.8213	17.7802	28.3852	10.0573	20.7187	6.49669	20.3871	16.9826	30.3502	38.5268	17.0905	12.0403	6.92679	3.38158	0.787711	11.2339	6.23021	1.71396	1.99976	0.236624	14.0249	23.1122	1.85268	2.71284	1.36349	13.8613	26.806
	6.06974	0.327953	0.10401	0.38493	31.6712	5.91266	7.86049	6.42205	1.73654	9.50651	0.938286	14.8731	7.71414	27.6289	37.9543	36.6681	0.15623	6.43364	9.65327	13.3392	28.8483	20.0412	23.7759	11.1273	15.533	21.882	20.9403	21.9231	11.5373	5.74447	24.7319	24.9925	22.8358	16.289	2.25517
	7.50964	0.241078	0.194885	0.435314	133.092	242.708	220.184	221.355	260.748	205.816	236.784	192.681	217.852	163.608	115.608	117.487	254.036	259.685	207.156	197.955	145.062	179.96	159.597	233.525	217.097	191.009	184.272	173.462	214.504	228.895	160.397	164.33	167.104	195.378	198.788
	5.75827	0.342532	0.154821	0.371485	14.0613	16.5072	15.3984	17.3024	26.6421	13.9227	24.5839	6.8064	15.6256	10.3837	22.2921	20.6118	24.286	33.9898	13.6236	8.73086	10.8536	0.0950695	4.21139	9.59961	4.11543	3.54394	1.79939	2.39453	10.1736	17.7569	5.76655	6.44569	3.46599	12.5858	33.3319
	7.5067	0.3571	0.1728	0.439522	39.8199	101.092	90.3909	97.2548	117.094	87.4655	104.803	76.5302	94.339	54.6785	28.207	33.4986	113.055	120.487	86.7854	79.711	49.8339	67.4541	58.5721	85.6185	77.498	63.5608	67.5107	62.1237	86.0841	99.5166	58.2657	58.2474	63.7787	76.6647	89.5272
	7.65995	0.284279	0.198067	0.401445	97.8028	179.231	168.693	170.735	198.272	160.438	185.958	146.918	167.393	114.782	80.9348	83.229	192.723	206.314	160.801	151.367	106.158	133.599	120.042	168.175	154.728	134.85	133.488	128.376	160.129	174.572	118.574	119.589	123.879	146.267	183.774
	5.53924	0.250665	0.182961	0.355074	29.8798	77.0427	75.1012	73.0633	88.9985	68.9577	85.944	60.2489	71.1215	36.1796	17.9111	17.1262	85.4823	98.7191	69.5856	63.1363	31.9333	50.4485	42.2836	74.0861	64.4334	52.0185	49.0805	48.2491	67.053	75.0575	40.1207	40.539	42.2949	58.4861	100.424
	7.83849	0.370434	0.107788	0.414259	15.7376	18.0634	13.9672	17.8289	28.318	12.8858	23.2126	5.84317	16.0347	9.18671	23.2558	20.2554	25.9307	32.7703	12.3729	7.75028	10.5381	0.269541	4.78558	8.82754	3.90256	3.9962	1.14203	3.24953	10.3078	18.6101	5.56834	6.0665	2.51564	12.5239	16.3409
	5.79867	0.310647	0.168097	0.416364	15.256	63.9747	56.7397	59.5717	75.8003	52.775	67.44	44.5035	57.4607	26.1278	5.54664	7.99534	72.5296	79.6858	52.7094	47.1072	21.401	36.8755	29.1466	55.204	47.7948	36.222	36.8953	33.3264	52.3289	61.7008	28.5386	28.9332	32.1682	44.3365	58.9793
	7.42404	0.384022	0.151657	0.407738	2.56512	42.4195	38.3636	43.3606	55.41	37.6319	50.0817	28.7148	41.1126	9.54777	6.82759	2.97602	52.5186	61.8754	36.8782	31.034	8.79676	20.9732	15.9612	30.6343	24.7307	15.374	19.4638	17.3335	33.5083	43.977	14.7606	13.8468	18.4818	28.2469	50.2011
	5.49063	0.269202	0.169739	0.407915	23.5704	76.0686	68.3107	69.1559	87.2633	62.3874	78.4848	54.3848	67.1529	35.4304	13.3384	14.4818	83.7794	90.9914	62.7825	57.1666	28.8736	46.4447	37.3547	70.0459	61.4969	48.7243	46.9561	43.2169	63.4602	71.9769	36.741	37.775	40.0304	54.4085	69.0009
	5.97839	0.373794	0.114867	0.370559	38.9819	17.9224	18.2951	16.2716	10.1456	18.66	11.2397	24.0881	17.556	36.8667	44.9809	43.3341	11.8174	4.33224	19.0484	22.7203	36.4363	29.1854	31.6861	23.8531	27.5637	32.8067	30.7143	30.9636	22.1563	16.2369	32.9167	33.689	31.1346	25.3656	5.93679
	6.58644	0.32557	0.162686	0.440118	26.3593	83.1164	72.5377	77.2903	96.284	68.4598	84.4404	59.3596	74.8565	40.8514	16.1849	19.987	92.6322	98.1334	68.2142	62.231	34.813	51.5685	42.6562	71.4192	63.6876	50.6449	52.313	47.0675	68.9682	79.9405	42.63	43.2335	47.2796	59.9021	65.9333
	7.88841	0.286923	0.161372	0.389845	52.5176	112.902	106.597	107.775	127.946	100.612	120.23	89.9157	105.192	63.7621	39.1201	40.6187	123.705	135.95	100.855	93.3376	58.2011	79.169	69.2935	104.661	94.2269	79.2689	78.4215	75.3689	99.157	110.334	67.7063	68.1644	71.5428	88.8466	118.955
	7.50845	0.25848	0.183494	0.429558	101.307	193.277	175.767	177.701	210.181	164.758	191.219	152.618	174.512	125.586	85.698	87.9433	204.41	211.394	165.599	157.169	111.647	140.992	124.489	183.492	169.612	147.72	143.708	135.262	170.057	183.473	124.691	127.374	130.586	154.215	162.492
	5.44038	0.376334	0.161684	0.385768	21.0889	7.57472	6.00089	9.06894	17.5684	5.44576	15.0451	1.48403	7.38668	17.2545	28.6202	26.184	15.3811	24.0197	4.92394	0.291055	17.2057	7.80541	11.3199	0.588169	5.296	12.2585	9.43241	10.2978	1.52649	9.30646	12.6327	13.4926	10.1132	11.3315	21.9382
	5.03034	0.373673	0.13198	0.350226	44.4974	26.7176	26.0162	24.5295	19.5338	26.2061	19.4734	31.2627	25.6869	43.6318	50.1802	48.9229	21.0309	13.2075	26.5578	30.0242	42.7051	36.1679	38.1434	31.7565	35.1971	39.7814	37.9092	37.621	30.0213	24.702	39.5324	40.3895	38.0948	32.7414	9.07933
	5.83651	0.381779	0.179367	0.360488	10.6346	18.8923	19.3146	22.2542	30.5845	19.1483	29.9462	10.9636	20.3463	8.54913	19.655	17.2605	28.155	40.136	18.5142	12.963	7.21389	3.21441	0.0555635	10.1084	4.69012	2.77263	0.581931	0.684063	13.218	22.0368	2.11642	3.47738	0.405899	13.7204	49.11
	5.13744	0.342255	0.161423	0.404282	13.9567	20.2152	16.3904	19.1709	30.0301	14.5349	25.2558	7.7208	17.4685	7.53156	21.6241	19.3472	27.611	34.7099	14.2364	9.66174	9.43269	1.50261	3.39423	12.4276	7.10573	1.05744	0.720727	1.21398	12.4299	20.1613	4.26322	4.53247	1.49745	13.076	24.2334
	5.53171	0.269518	0.160322	0.377131	9.21536	51.2761	47.7359	47.4738	61.6427	42.9675	57.1364	35.5176	45.726	16.3602	0.516355	0.192254	58.6354	68.1509	43.3123	37.9594	12.3536	27.6647	20.5729	46.9029	39.1462	28.4866	26.9753	25.3015	41.9092	49.3131	19.2106	19.6142	21.5802	34.581	59.4052
	5.43618	0.293258	0.168101	0.396747	9.56511	53.6966	48.5648	49.8944	64.6214	44.4092	58.4612	36.6752	47.9986	18.222	0.0418192	1.44591	61.5586	69.8464	44.5205	39.1379	14.1058	29.0745	21.9185	47.1423	39.7657	28.9557	28.6779	26.1766	43.5168	51.7778	20.9224	21.2607	23.8584	36.0625	56.2829
	6.18156	0.338732	0.108417	0.378889	31.4894	6.40854	7.82272	6.24166	1.53507	9.15746	0.630108	14.7255	7.57002	28.0103	37.9289	36.546	0.353955	6.84419	9.3722	13.1891	28.7372	20.0795	23.5539	11.926	16.294	22.5131	21.2337	21.9657	11.7447	5.74716	24.656	25.0866	22.7611	16.3491	0.510897
	6.29278	0.350521	0.156951	0.449946	9.43716	59.1393	49.4481	54.9255	71.2851	46.7489	60.3937	38.4565	52.6695	22.4085	0.636609	4.85091	68.0984	72.5983	46.283	40.9512	17.707	31.713	24.2821	47.0489	40.7001	29.5021	32.2743	27.4243	46.6655	57.0302	24.3729	24.6424	28.8242	38.9834	42.3328
	6.38051	0.370701	0.133239	0.384238	23.0558	4.87818	3.37203	6.16868	14.5034	2.69185	12.084	3.99359	4.55111	19.3287	30.3905	28.1469	12.3731	20.7807	2.22338	2.26372	19.3919	10.1441	13.632	2.80734	7.44671	14.2581	11.6994	12.5219	1.01427	6.44196	14.9151	15.7056	12.5143	11.493	16.2615
	6.21527	0.268567	0.104717	0.366949	18.3617	12.0523	10.1905	9.71758	19.8866	6.71045	17.2937	1.06551	8.4207	13.8104	25.799	25.745	17.6561	25.5072	6.9748	2.88653	16.4085	4.99987	10.0892	9.06179	3.20711	4.6183	5.77672	6.64012	5.46638	10.9463	11.3025	11.1117	9.66843	11.4267	16.8158
	5.92854	0.279469	0.186111	0.353838	29.4708	75.156	74.0831	73.331	88.2246	69.2857	85.9352	59.8807	71.2189	34.7283	17.2255	17.3074	84.7227	99.1049	69.5775	62.7615	32.0085	49.7159	42.4039	70.0541	60.8235	48.8612	47.7081	47.2424	65.7415	74.7626	39.9935	39.8433	42.4336	57.7106	105.033
	7.04855	0.288859	0.165721	0.423945	49.9031	115.8	104.574	107.418	129.982	98.1047	117.448	88.1001	104.826	65.9917	37.7574	40.3771	125.704	133	98.3176	91.4893	57.9189	78.7839	67.7105	105.983	96.0795	80.456	79.7447	74.2662	99.5979	110.887	67.3906	68.5697	72.0249	88.5588	99.6298
	6.34211	0.347894	0.129871	0.419738	13.6002	22.2811	17.2213	20.6169	32.1278	15.3554	26.1041	8.56485	18.8711	5.94251	21.0646	18.3685	29.6696	35.675	15.01	10.521	8.35127	2.60504	2.5773	13.7492	8.53911	0.153577	2.18811	0.363222	13.8226	21.7974	3.14809	3.29462	0.104181	13.5065	17.8874
	5.36813	0.343649	0.155379	0.442761	7.04791	34.4865	26.8053	31.0028	44.6832	24.3731	36.0018	17.38	29.1253	3.44579	14.6108	11.3395	41.9914	46.281	24.037	19.495	0.445409	11.5456	5.28436	24.8169	19.3151	9.85882	11.8967	8.05845	24.1735	32.7523	5.22952	5.45428	8.83806	19.9923	22.1934
	7.03342	0.326513	0.117423	0.426426	4.75803	36.2725	29.6415	32.8394	46.3995	26.7745	38.7917	19.7536	31.0116	4.81953	12.7009	10.0966	43.6758	49.1054	26.5814	21.9113	1.00894	13.5427	7.21251	27.8323	21.9266	12.3493	13.637	10.3413	26.3342	34.5653	6.86066	7.10312	10.15	21.6551	24.7883
	7.21922	0.357596	0.117631	0.367056	21.5261	5.60081	5.13853	7.19586	15.2492	4.25426	13.8922	2.50972	5.60955	18.7728	29.201	27.4517	13.105	22.6183	3.87254	0.753114	18.5758	9.00906	12.4225	1.25073	6.16224	12.9818	10.8624	11.1536	0.135496	7.37521	13.996	14.8397	11.854	11.2886	20.8249
	5.95085	0.377885	0.126126	0.447199	23.9118	9.69462	3.60629	8.12099	18.8383	2.50426	11.8238	3.69123	6.44774	15.6239	30.2327	26.8256	16.6273	20.5601	1.98609	1.95591	17.9296	8.63833	13.292	0.171984	4.05346	11.5759	8.67015	11.7589	1.42246	9.2309	13.4035	13.5676	10.1625	11.2527	0.829552
	6.30429	0.309049	0.105526	0.404648	20.695	11.6623	7.58164	9.19311	19.8807	4.93298	15.0183	0.83631	7.75444	14.1104	27.5558	26.1	17.6504	23.4166	4.89954	0.950443	16.9221	6.3042	11.3903	5.99175	0.821553	6.98401	6.58516	8.59714	4.12753	10.4959	12.0305	11.8793	9.69809	11.1747	7.00064
	5.63393	0.272407	0.179744	0.416167	36.9635	96.4924	86.8468	88.2916	108.879	80.2829	98.1105	71.4547	86.0417	51.1401	25.8205	27.4325	104.993	112.039	80.6817	74.544	43.4368	62.8946	52.595	89.2129	79.8562	65.5331	63.7788	59.1127	81.9645	91.5774	52.1682	53.4215	56.0361	71.7794	85.5837
	6.87891	0.244122	0.163411	0.436677	70.1336	150.284	133.713	134.829	163.584	123.377	145.946	113.718	132.246	92.5163	57.3795	58.9282	158.681	162.724	124.308	117.568	79.0596	104.441	89.6225	143.184	131.266	112.239	107.583	99.6197	129.64	140.305	90.2352	93.0641	95.2128	115.704	112.625
	5.08252	0.322744	0.144602	0.431118	14.93	22.3458	15.9534	18.8191	31.2359	13.2249	23.99	7.06	17.1992	5.89278	21.9183	19.5853	28.7943	33.1692	13.0819	8.98903	9.64034	1.64449	4.19119	14.8644	9.5833	0.919745	1.91978	1.24923	13.2084	20.4866	4.38709	4.06127	1.40858	13.2329	12.2814
	7.84669	0.25551	0.161716	0.383868	65.7914	131.786	124.866	123.97	146.65	116.661	138.363	105.915	121.421	78.2876	51.4224	51.579	142.061	154.825	117.393	109.625	70.7136	94.4926	82.9271	126.229	114.269	97.6326	94.1962	90.9337	116.687	127.306	81.2624	82.3845	84.8478	104.983	136.078
	7.9803	0.371722	0.156293	0.387776	13.5653	55.2616	52.6788	56.9759	69.4603	51.6642	65.5237	41.8177	54.5788	19.4257	2.81212	6.23855	66.3076	78.3794	50.9617	44.373	19.1791	32.8263	27.5943	43.7252	36.9133	26.8031	30.6415	29.248	46.3766	57.4372	25.7914	24.6644	29.4114	40.0219	73.3666
	5.5878	0.370764	0.164958	0.356163	20.6448	5.416	5.94477	8.13332	15.5728	5.53144	15.1828	1.60339	6.48559	18.915	28.658	26.8172	13.4226	24.1205	5.04956	0.169541	17.9004	8.48262	11.4812	1.8104	6.72521	13.3782	10.7909	10.6097	0.438171	8.00528	13.3411	14.4682	11.2289	11.3906	31.2377
	5.07839	0.291572	0.124992	0.393558	24.4155	5.7595	2.43036	3.22725	13.2879	0.449159	9.25053	5.7866	1.92756	18.6508	31.0246	30.1376	11.1802	17.0864	0.360817	4.08904	21.4146	11.0772	15.9742	1.38508	3.7319	11.1587	11.411	13.0305	1.15327	4.49855	16.7128	16.4964	14.7371	11.0981	4.93424
	6.06487	0.305847	0.126628	0.437637	4.32046	38.9514	30.7885	33.6147	48.3437	27.0599	39.3027	20.5074	31.8686	6.88012	11.9286	9.57189	45.5838	49.4411	27.0475	22.6787	1.66966	14.7333	7.64417	31.2929	25.2288	15.1884	15.5315	11.5172	28.1105	35.8521	7.67373	8.38174	10.9912	22.8174	21.1847
	6.665	0.264874	0.199665	0.381481	77.4738	147.06	140.395	139.906	163.546	132.253	155.353	120.388	137.1	90.036	61.8795	62.3641	158.643	173.164	132.888	124.359	82.8021	107.896	95.9849	140.228	127.581	110.029	107.167	104.012	131.333	143.159	94.0048	94.8969	97.9108	119.097	163.451
	7.2194	0.280965	0.159379	0.442198	56.3824	129.329	114.428	117.84	143.309	106.852	127.173	96.9703	115.174	76.3974	44.3933	47.4301	138.783	143.289	107.187	100.519	65.8977	88.0976	75.4678	118.943	108.672	91.6821	90.3132	83.0551	110.672	122.21	75.9191	77.7801	81.129	98.4585	97.4525
	6.8813	0.296887	0.11342	0.37401	10.8182	22.4245	20.2777	20.8564	31.6763	17.2799	28.6598	10.7011	19.3132	5.83219	19.0064	18.2065	29.2265	37.9384	17.341	12.6957	8.01043	3.98555	1.21208	17.4989	11.4066	3.00795	2.93816	1.89686	15.2289	21.9568	2.53323	2.60457	0.443666	14.3096	28.9445
	6.31239	0.279211	0.130565	0.431614	9.9244	59.7065	50.3923	52.3537	69.6429	45.1577	59.437	38.1183	50.4985	22.8448	1.2724	3.11032	66.4868	70.7268	45.4105	40.607	16.0332	31.6041	23.017	52.8891	45.5703	33.8325	32.7819	28.252	47.2157	55.2199	23.0535	24.209	26.5031	38.8231	38.9676
	6.34808	0.394678	0.100102	0.4377	37.0878	10.4233	14.636	10.7073	2.45485	15.0895	7.4768	20.4851	12.1392	31.0985	42.5169	39.5683	4.26964	0.132767	15.6166	19.0524	32.26	24.8304	28.2804	18.6738	22.1077	28.1091	25.2367	27.4046	16.7961	10.066	28.5858	28.9727	25.9185	20.6895	16.8376
	7.35084	0.362374	0.115022	0.357246	24.2723	0.885717	1.19698	3.08232	10.3813	0.567305	9.82823	6.10957	1.54043	22.3997	31.8551	30.2357	8.32773	18.2819	0.166062	4.41783	21.7131	12.594	15.6123	5.69371	10.4408	16.8633	14.6724	14.5847	3.9808	3.06718	17.3299	18.3008	15.3532	11.8536	19.4725
	5.32644	0.274793	0.167024	0.432149	21.5412	76.8451	66.3669	68.3589	87.6478	60.3797	76.2101	52.7064	66.3338	36.0276	12.0295	13.9424	84.1567	88.6301	60.708	55.4579	28.2421	45.573	35.9445	69.6161	61.4708	48.4189	46.9888	41.9014	62.9242	71.6192	36.0319	37.401	39.8114	53.5616	57.3518
	7.32604	0.327047	0.176567	0.404093	43.0498	100.506	93.7401	97.5603	116.148	89.8861	107.878	78.975	94.8384	54.2276	30.4623	33.7054	112.127	123.334	89.59	82.1998	50.2189	68.8419	60.2413	88.8099	79.742	65.9488	67.8874	64.5071	87.2941	99.5198	58.9172	58.792	63.3274	78.0095	106.81
	6.0228	0.38841	0.106334	0.422605	38.3734	13.3379	16.618	13.2185	5.54925	17.0798	9.60642	22.3909	14.5919	33.3403	43.8516	41.2678	7.30647	2.4736	17.5588	20.9926	34.151	26.8421	30.0473	20.8806	24.3429	30.097	27.4895	29.1897	19.136	12.7129	30.5571	31.014	28.1405	22.833	15.5768
	5.45475	0.265112	0.19046	0.406332	43.2965	104.066	95.1765	95.8744	116.893	88.1315	106.839	78.938	93.5818	56.9653	31.4295	32.5644	112.858	121.27	88.6425	82.1621	49.2501	69.7307	59.1283	97.5047	87.5136	72.6801	70.3429	66.0696	89.4881	99.1856	58.3946	59.6468	62.1235	78.9568	99.3011
	6.27916	0.382989	0.105356	0.394329	38.7983	16.0351	17.6766	14.9816	8.21514	18.0297	10.6085	23.4271	16.3118	35.415	44.5644	42.461	9.92276	3.59083	18.4727	22.0474	35.4771	28.2417	31.022	22.7589	26.3391	31.7879	29.3997	30.2854	20.9398	14.7594	31.9365	32.5899	29.8604	24.3433	10.8326
	6.21161	0.329337	0.153731	0.353096	7.70065	23.4025	23.5679	24.6545	34.1083	21.774	33.2912	14.1827	22.9275	5.07999	16.7908	15.636	31.6133	43.2241	21.5649	16.2401	5.2238	6.47968	2.2566	17.1686	11.0594	3.00191	4.30245	4.35371	17.2884	25.0061	0.252313	0.537246	2.35188	15.6911	47.9758
	5.09765	0.334247	0.19024	0.370801	0.0761569	35.6326	34.25	36.1441	47.1738	32.2503	44.7094	24.1282	34.2356	4.32734	9.59765	7.86001	44.4357	55.5458	31.9785	26.3648	3.49465	16.1667	11.2229	28.083	21.6197	12.6436	14.2943	13.57	28.1997	36.7797	9.44695	8.76986	12.0427	23.6222	58.6483
	6.39347	0.328798	0.190939	0.439664	47.8401	114.002	101.794	107.509	129.572	97.202	115.861	86.455	104.638	64.6086	35.8856	40.4387	125.301	131.939	96.8708	89.8146	57.7745	77.2754	66.9704	100.058	91.0563	75.8615	78.0429	71.9802	97.5515	110.526	66.8952	67.5181	72.3649	87.0209	99.0984
	5.24217	0.360229	0.154214	0.40289	21.3388	9.32185	6.21218	9.23627	18.7471	5.03324	14.7224	1.48237	7.61016	15.9107	28.478	26.0708	16.5378	23.5345	4.62966	0.292738	17.0334	7.33155	11.4742	1.44306	3.28952	10.5881	8.31198	9.91378	2.44419	9.91305	12.3786	12.853	9.74874	11.2373	14.7751
	6.34758	0.320661	0.1827	0.427492	38.5884	98.7459	88.7809	93.183	113.203	84.3004	101.852	74.2572	90.5627	52.8735	27.1228	30.7429	109.237	116.764	84.0941	77.397	46.9224	65.3364	55.9086	86.891	78.2248	64.1732	65.6593	60.7221	84.095	95.8428	55.4806	55.9788	60.2228	74.3849	89.7114
	5.19717	0.332948	0.150305	0.394168	18.8101	12.6216	9.66266	11.7527	21.7464	7.75173	17.9134	1.37849	10.191	13.3725	26.1545	24.3677	19.4813	26.7319	7.53992	3.20515	15.0436	4.6179	9.17447	5.96254	0.81416	6.82072	5.50523	6.99764	5.60459	12.6409	10.1515	10.4126	7.74165	11.523	18.22
	5.35662	0.337524	0.157191	0.43104	6.5421	33.9569	27.2273	30.8823	44.1671	24.7233	36.4424	17.6822	29.0332	3.03837	14.3267	11.4211	41.4849	46.6929	24.4388	19.8027	0.516381	11.5954	5.48484	24.9347	19.2719	9.90533	11.665	8.30384	24.1094	32.509	5.18755	5.33445	8.57721	19.9744	25.9028
	6.82847	0.346045	0.189824	0.422003	43.0495	102.961	94.2076	99.8362	119.141	90.9813	108.803	79.8252	96.9561	56.1159	30.7771	35.2457	115.063	124.622	90.4337	83.0653	51.8517	70.0645	61.3369	88.8789	80.2477	66.2775	69.5275	65.1227	88.7487	101.893	60.488	60.3337	65.5602	79.3591	103.094
	5.34868	0.267614	0.1308	0.433418	2.87609	41.7086	33.0615	34.4362	50.0961	28.013	40.7183	22.0283	32.8514	9.00096	10.398	9.01589	47.3036	50.5621	28.3386	24.2271	2.42745	16.4278	8.54864	36.3236	29.7479	19.2143	17.7207	13.5331	30.4193	37.1676	8.68921	9.90826	11.6709	24.3598	21.2817
	6.20879	0.254362	0.160938	0.439017	46.8547	116.008	101.668	103.289	127.928	93.2312	112.604	84.6457	100.983	66.1514	35.8007	37.5824	123.688	127.268	93.8998	87.9727	54.9562	76.5787	64.0115	108.828	98.7288	82.4133	79.1577	72.2395	98.2051	107.867	64.541	66.8092	69.022	86.308	83.5166
	6.54519	0.399492	0.175357	0.41042	2.24705	41.8368	37.8392	43.4913	55.2475	37.6398	49.9302	28.4703	41.1673	9.09952	7.18072	2.88755	52.3591	61.8847	36.7401	30.7852	8.83888	20.6662	15.9367	29.1352	23.4171	14.2	18.996	16.8684	33.0146	43.9227	14.714	13.6037	18.6065	27.9561	53.2321
	5.346	0.32557	0.192742	0.39633	15.5691	60.8929	56.2699	59.013	73.5869	53.2145	67.7489	44.3343	56.8301	23.7573	5.23028	7.61726	70.3573	80.2028	52.9912	46.9349	20.9148	35.9429	29.2057	51.8226	44.4235	33.4232	34.9006	32.588	50.6653	60.4491	27.9259	27.7182	31.326	43.3054	72.1056
	5.74786	0.310251	0.179133	0.382805	15.2491	59.0138	55.566	57.1788	71.3176	52.1008	66.7057	43.4146	55.1015	22.3119	4.75634	6.37587	68.1303	78.8929	52.0397	45.9987	19.5821	34.8349	28.1679	51.459	43.8054	32.9306	33.5661	31.8626	49.3927	58.5705	26.6154	26.443	29.6049	42.1031	73.3916
	5.58734	0.255308	0.134284	0.369141	5.45516	30.4135	27.8147	26.8806	39.074	23.317	35.6713	17.0398	25.4373	0.312804	13.9311	14.1294	36.4865	45.0389	23.7356	19.1487	3.28882	10.1865	3.97136	27.6405	20.7369	11.5044	9.55652	8.35963	22.5215	28.5204	2.68828	3.12382	4.51222	18.6378	36.4061
	7.17771	0.397693	0.190359	0.438891	32.894	89.2986	80.3231	88.8235	106.24	79.4886	95.5401	68.0296	85.7765	45.6067	21.4275	27.7925	102.403	111.105	78.3374	71.0572	43.2323	58.8511	51.6067	71.5932	64.388	51.7242	57.9803	53.3564	75.8053	90.1489	50.9779	50.1226	56.6754	67.6071	88.2473
	7.567	0.357016	0.165255	0.401939	23.6725	71.8513	66.998	71.5699	86.5601	65.0184	80.2811	54.8388	69.0343	32.1864	12.4545	16.1155	83.0892	94.0859	64.4208	57.6288	30.3241	45.6523	39.086	59.7241	52.2371	40.7425	44.1364	41.6423	61.0479	72.67	37.6586	36.9553	41.7398	53.5663	81.9864
	7.42828	0.291515	0.118991	0.419006	11.791	60.1127	52.36	54.4173	70.8613	47.7158	62.1091	40.1367	52.4734	23.1572	2.59741	4.50699	67.6825	73.7355	47.8475	42.6617	17.5558	33.021	24.9824	52.7836	45.3937	33.8799	33.4966	29.7103	48.3706	56.8521	24.5896	25.3396	27.9787	40.28	45.5379
	6.17262	0.362237	0.122409	0.397535	27.1511	0.703287	1.7698	0.960214	9.52151	2.75868	6.19697	8.86366	0.549466	22.54	33.8529	31.6719	7.4839	14.3701	3.14574	7.22155	23.3244	14.3907	18.0889	6.54743	10.9404	17.6168	15.4505	16.7358	5.44604	1.4914	19.0309	19.5487	16.6484	12.5525	5.17178
	6.78495	0.274337	0.135768	0.381927	12.2159	55.9489	51.8962	51.9836	66.6963	47.1146	61.6407	39.4162	50.1577	19.9545	2.28512	2.85986	63.595	73.0284	47.4204	41.9282	15.7705	31.4272	24.1069	50.9809	43.1007	32.1074	30.8102	28.8767	46.1158	53.8987	22.8056	23.2201	25.3699	38.508	59.4572
	5.79556	0.353159	0.17701	0.354472	5.68254	25.5904	26.0578	28.0131	37.1855	25.0002	36.5979	16.8243	26.1377	3.39704	15.1141	13.3629	34.6332	47.0186	24.5807	18.9292	2.74877	8.76888	4.89475	17.9466	11.9345	3.89577	6.23403	6.39696	19.5513	28.0725	2.74473	1.62683	5.09363	17.3805	56.0936
	6.21103	0.364229	0.105263	0.42396	31.7471	3.3806	7.43817	4.25241	4.71523	8.55209	0.14372	14.1017	5.69051	25.6813	37.67	35.1997	2.76704	7.55619	8.9286	12.554	27.2881	18.8469	22.7799	10.8481	14.8354	21.3948	19.2623	21.3265	10.0686	3.4289	23.2244	23.4663	20.6747	15.4422	8.46606
	5.66821	0.388984	0.134432	0.429547	28.4935	1.18435	3.10499	1.01724	10.1787	3.69061	4.98529	9.80715	0.583484	22.1699	34.752	31.6333	8.12888	13.274	4.25082	8.18203	23.3506	14.8521	18.6998	7.76291	11.7436	18.5034	15.4437	17.6552	5.8011	1.69372	19.1695	19.6332	16.2757	12.9662	1.46475
	5.54383	0.250353	0.195098	0.443597	70.2865	151.752	134.163	136.035	165.227	124.03	146.559	114.293	133.389	93.6456	57.6825	59.7444	160.293	163.492	124.868	118.154	79.9412	105.206	90.2621	143.619	131.887	112.732	108.594	100.113	130.57	141.602	91.1108	93.9687	96.3796	116.538	115.545
	5.49013	0.352779	0.141699	0.366796	28.3278	3.47146	3.94136	2.19268	5.2389	4.86874	3.96039	10.9817	3.62432	25.7512	35.3152	33.8057	3.28097	11.8883	5.18555	9.37773	25.6951	16.889	20.0751	9.53444	14.0552	20.3141	18.5333	18.8171	8.4962	1.98218	21.4962	22.2185	19.5715	14.0997	12.1077
	5.16433	0.309558	0.171439	0.35455	7.27891	24.6807	24.3778	24.8543	34.8716	21.9127	33.6253	14.6527	23.2072	4.09677	16.2455	15.5007	32.3624	43.3873	21.8696	16.7186	5.00819	7.12212	2.45596	19.4077	13.0917	4.79402	5.26523	5.11519	18.249	25.4948	0.582371	0.0765318	2.56447	16.1679	48.0835
	5.08524	0.287918	0.126516	0.443948	14.0688	26.0212	17.8046	19.947	33.8768	13.8337	24.9566	8.30576	18.4515	3.06569	20.6718	18.8219	31.3861	33.8852	13.9635	10.2572	8.67481	3.4099	3.44425	19.9006	14.33	5.03346	4.57935	0.566495	15.7684	22.2916	3.19264	2.23753	0.253049	14.2414	5.86828
	5.30912	0.28171	0.193211	0.404535	34.4498	90.4455	82.8003	84.191	103.222	77.0112	94.3904	67.9329	81.9327	46.4889	23.0956	24.6573	99.4414	108.191	77.2889	70.9587	40.2687	59.0167	49.6125	83.0126	73.8619	60.2353	59.1394	55.4334	77.1945	86.9291	48.7363	49.5406	52.381	67.6503	90.4279
	7.01839	0.351272	0.152462	0.372909	0.533476	36.2055	34.9409	37.5299	48.3116	33.5068	45.9128	25.0277	35.5238	4.768	9.1324	6.92214	45.5523	57.0237	33.076	27.2805	4.48778	16.9042	12.2374	27.5945	21.2744	12.3764	14.8171	14.1224	28.8338	37.9606	10.4007	9.49661	13.1878	24.3083	56.1438
	6.71067	0.337106	0.146726	0.445282	12.2274	62.988	53.2704	58.1579	75.0243	50.0334	64.1353	41.7642	55.9257	25.3688	3.21047	7.03852	71.768	76.4613	49.6955	44.3186	20.2175	34.8642	27.065	51.6448	44.948	33.3975	35.5103	30.6709	50.2792	60.4356	27.113	27.54	31.455	42.2941	45.0073
	6.16693	0.299136	0.113332	0.363536	22.3971	5.45916	4.39756	4.71751	13.6623	1.95818	11.834	3.88813	3.37255	18.8818	29.6999	29.129	11.5477	19.9178	1.99541	2.15636	20.3006	9.94561	14.2102	1.3071	4.02306	11.17	11.1487	11.6599	0.370056	5.49805	15.5649	15.7702	13.8615	11.0291	15.1662
	6.9838	0.364154	0.146014	0.425538	2.44658	45.2367	38.9838	43.8151	57.3667	37.2878	49.9118	28.9771	41.6554	11.7147	6.40996	2.66843	54.4389	61.4707	36.7233	31.3011	9.21522	21.8959	15.9457	33.9776	28.0026	18.1273	21.3283	18.1501	35.1108	45.0837	15.3195	14.9815	19.1736	29.1972	41.2583
	6.7178	0.352903	0.141008	0.437425	1.04291	45.1795	37.5726	42.3069	56.6337	35.3348	47.894	27.4916	40.2233	11.6707	7.36024	3.68915	53.7196	59.1736	34.883	29.7887	8.1111	20.9208	14.4695	34.3124	28.3878	18.3093	20.9593	17.136	34.3916	43.9626	14.2195	14.2391	18.1299	28.3281	33.895
	7.47004	0.319862	0.143079	0.414327	20.5479	70.832	63.7358	67.0269	83.5845	60.0164	75.2651	51.1241	64.7658	31.4023	10.2577	13.0409	80.169	88.2029	59.8461	53.8471	27.0332	42.9761	35.1996	61.086	53.4347	41.4953	42.7297	39.2096	58.9307	69.0435	34.4384	34.6468	38.2876	50.7647	64.9544
	7.22596	0.334287	0.187273	0.361903	36.1708	83.3304	82.5851	84.7959	99.1949	80.0201	96.9789	68.82	82.2052	41.016	22.9507	25.0667	95.489	111.73	79.6496	71.8618	40.4788	57.6781	51.2688	73.4037	64.5264	52.5018	54.7392	54.3146	73.8037	85.4375	48.5579	47.4627	51.9011	66.1358	120.25
	7.84925	0.396342	0.13555	0.438791	0.589833	41.6329	34.9013	41.2066	54.2644	34.2301	46.2478	25.6836	38.9344	8.9427	9.15904	4.43378	51.3944	57.8743	33.3816	27.9482	7.11738	18.8285	13.3828	28.466	23.063	13.5778	18.1959	14.7306	31.5267	42.2164	12.9178	12.2971	17.1662	26.3556	34.8753
	7.08585	0.362649	0.149527	0.392848	0.00333461	37.6355	34.7	38.314	49.8056	33.4182	45.7015	24.9787	36.2439	5.8679	9.2946	6.39146	47.0185	56.9194	32.8833	27.2306	5.04298	17.2726	12.3328	27.8111	21.7557	12.6759	15.6582	14.1198	29.4393	38.9486	10.9226	10.1382	14.1183	24.7118	49.1047
	5.39889	0.359639	0.194736	0.35609	2.20431	30.2267	30.6832	32.9869	42.4214	29.79	41.7687	21.207	31.0098	0.169138	11.9995	9.99679	39.7717	52.6521	29.2965	23.391	1.00757	12.8317	8.907	21.9091	15.7463	7.44536	10.154	10.2986	23.9646	32.9855	6.67779	5.4476	9.19047	20.5566	64.2207
	5.43497	0.335973	0.186712	0.443705	20.2961	74.4981	64.2477	69.3746	87.3809	60.7545	75.878	51.8963	66.9905	34.2223	10.6024	14.6298	83.8947	89.071	60.4051	54.6332	28.7484	44.4654	36.1297	62.4832	55.2783	42.918	45.1145	40.011	60.9619	71.7984	36.1411	36.5905	40.7506	52.4195	60.7764
	5.77324	0.356783	0.142486	0.393857	20.832	9.20328	6.71198	9.42907	18.6861	5.52173	15.2834	1.06059	7.81268	16.0019	28.1414	25.9403	16.478	24.1091	5.14127	0.722124	16.8772	7.09659	11.1286	1.65738	3.17691	10.4254	8.27406	9.56675	2.61493	10.0147	12.1982	12.7382	9.69406	11.2599	16.632
	6.43034	0.260601	0.131157	0.366415	4.10364	43.0713	40.5895	39.6735	52.8145	35.8685	49.4257	28.8213	38.0598	10.0491	5.3287	5.47137	49.9715	59.8013	36.2799	31.1424	6.44309	21.153	14.5035	39.7659	32.2077	22.1518	20.2772	19.1371	34.5964	41.3475	12.991	13.3479	14.9993	28.3929	51.365
	6.78262	0.279437	0.121972	0.405976	5.36748	49.5239	43.3327	44.3823	59.4404	38.6906	52.3314	31.6386	42.6231	15.0124	3.48145	2.28453	56.474	63.1206	38.93	34.0104	9.96135	24.7121	17.2486	43.7973	36.61	25.8763	24.8996	21.9011	39.0263	46.5923	16.6129	17.3021	19.4742	31.8848	40.5354
	5.30034	0.278184	0.177479	0.42013	25.5737	80.5745	71.3777	73.1211	92.0925	65.5487	81.8467	57.3712	71.019	38.8962	15.4037	17.1654	88.5186	94.7096	65.8487	60.2068	31.8544	49.5774	40.1491	73.3086	64.8396	51.6936	50.4398	45.9757	67.0817	76.127	39.8393	40.9557	43.5287	57.7464	68.9792
	7.82812	0.257488	0.198708	0.392419	116.792	205.337	194.553	194.093	224.649	183.722	212.1	169.794	190.726	134.862	98.3484	99.0373	218.609	233.699	184.643	174.655	124.148	155.274	139.726	197.288	181.807	159.753	155.442	150.315	184.674	198.752	137.974	139.657	142.993	169.084	211.799
	6.38666	0.326458	0.192185	0.399115	37.9416	92.4918	86.6235	90.0623	107.634	82.9693	100.314	72.3883	87.4475	48.0629	25.6701	28.6309	103.771	115.199	82.6914	75.4944	44.5206	62.4553	54.3342	81.4755	72.6803	59.4945	61.3189	58.384	80.1002	91.832	52.8935	52.6837	57.0256	71.2617	104.129
	5.60606	0.396262	0.15201	0.377659	29.8201	5.45752	6.0543	2.99764	3.91096	5.9775	2.44094	12.4744	4.55829	27.2788	36.7381	34.3505	1.97773	10.5843	6.57133	10.8973	26.4152	18.369	21.0413	13.2824	17.3706	23.3328	20.2181	20.614	10.3796	3.09743	22.4302	23.483	20.1666	15.2514	11.2731
	7.73656	0.347757	0.153054	0.396519	18.1803	63.7438	59.5119	63.2786	77.5346	57.315	71.975	47.73	60.916	25.9502	7.41347	10.5041	74.2316	85.0256	56.8455	50.3919	24.065	38.9002	32.5663	52.9745	45.6723	34.689	37.4174	35.2527	53.6109	64.3686	31.1095	30.5083	34.8101	46.4308	73.3232
	7.93852	0.33248	0.16519	0.413785	43.5798	102.798	94.7906	99.3491	118.569	91.015	109.036	80.0653	96.5664	55.9906	31.1697	34.916	114.503	124.662	90.6457	83.3098	51.5512	70.1643	61.3132	90.1661	81.2317	67.218	69.5464	65.5414	88.9043	101.471	60.2819	60.2454	65.007	79.4347	101.922
	5.81857	0.252435	0.139124	0.414266	12.8865	62.391	54.192	54.4963	71.9089	48.0146	62.8756	41.1438	52.7537	24.9096	3.83107	4.56043	68.7106	74.087	48.5465	43.687	17.7719	34.2547	25.3446	57.8395	49.8698	37.852	35.2854	31.3561	50.2287	57.487	25.0691	26.4077	28.0337	41.5791	46.7841
	6.64505	0.245658	0.109131	0.443801	13.5119	68.0239	56.1596	57.2191	76.8264	49.2132	64.2712	42.8263	55.4815	29.2424	5.15607	6.40319	73.5366	75.4966	49.8194	45.3997	19.875	36.8275	26.7449	62.9329	55.0551	42.2186	39.1858	33.4737	53.8153	61.0119	27.3468	29.3366	30.8175	44.3872	33.9271
	6.51303	0.286531	0.116769	0.427047	0.31941	43.9834	36.1552	38.0587	53.2954	31.7294	44.6147	25.1555	36.3437	10.7506	8.31466	6.56428	50.4434	54.9331	31.8921	27.4106	5.11998	19.0614	11.5606	37.4989	30.9095	20.4354	19.8469	16.0299	33.008	40.4607	11.4382	12.305	14.5519	26.6273	26.6809
	6.49379	0.29869	0.178668	0.377379	33.0768	83.1727	79.586	80.6723	96.996	75.1377	92.1078	65.3238	78.3545	40.8947	20.9311	22.2759	93.331	105.988	75.2071	68.3026	37.5099	55.389	47.5614	75.5526	66.5131	53.9256	53.9344	52.1876	72.2373	82.3644	45.684	45.6074	48.8933	63.7489	101.035
	5.51851	0.378326	0.107792	0.35492	48.8474	32.2403	31.7697	30.2395	25.5726	31.8911	25.701	36.572	31.3201	47.8799	54.0545	52.7873	26.9573	19.8939	32.2375	35.4292	47.0483	41.0586	42.8923	37.0852	40.2198	44.4616	42.6262	42.4515	35.372	30.3897	44.1294	44.9215	42.7463	37.8895	18.3862
	6.63162	0.377897	0.183993	0.448469	27.4854	84.0061	73.6407	81.2591	99.307	71.7735	87.3908	61.4106	78.454	41.5358	16.9276	22.6731	95.599	102.031	70.905	64.3189	37.5866	53.1626	45.3201	67.9927	60.9243	48.2911	53.1649	47.9089	70.0576	83.1507	45.1743	44.9235	50.6334	61.621	73.2482
	5.29771	0.312136	0.186487	0.421133	20.3989	71.9845	63.8875	67.0924	84.3184	59.7326	75.0476	51.121	64.8736	32.2889	10.3599	13.0853	80.8892	87.869	59.6477	53.8439	27.1163	43.279	35.0827	62.535	54.8509	42.6745	43.4667	39.4704	59.5335	69.4029	34.5797	35.0517	38.4827	51.1023	66.7576
	7.47607	0.377745	0.104192	0.350343	32.9444	11.5345	10.6442	8.74765	2.77581	10.7781	2.66524	16.9394	10.1594	31.9532	39.8289	38.242	4.58463	4.93805	11.2283	15.4428	30.7336	22.8898	25.2207	17.7698	21.9	27.4144	25.0334	24.6684	15.4972	8.99418	26.9131	27.9877	25.1527	19.089	7.79465
	5.86583	0.287267	0.104057	0.375946	26.3206	1.54103	0.5073	0.240713	8.94908	3.25252	6.20556	8.53689	1.48236	21.8956	33.0028	32.4846	6.92212	13.7893	3.1379	6.88889	24.0437	13.982	18.4655	2.15672	7.25582	14.2936	14.6868	15.6706	4.56642	0.796851	19.4814	19.4149	17.7901	11.9918	4.56293
	6.84204	0.253356	0.127887	0.409682	21.1824	73.5585	65.3415	65.5389	83.8938	58.8257	74.761	51.3669	63.6666	33.4995	11.339	12.0339	80.4725	86.8024	59.3863	54.0943	26.1857	43.821	34.4369	68.7651	60.1868	47.4057	44.7155	40.7825	60.8201	68.6235	33.9978	35.3323	37.0991	51.6529	57.998
	5.00872	0.386544	0.128841	0.42577	39.2503	14.2872	17.7335	14.3615	6.66661	18.2543	10.8754	23.4468	15.7115	34.0705	44.6027	42.0413	8.40305	3.85507	18.7161	22.0674	35.0142	27.7756	31.013	21.7268	25.1379	30.8556	28.3309	30.1099	20.1194	13.8091	31.4608	31.8659	29.0551	23.8144	16.0542
	6.21622	0.31617	0.141416	0.378919	6.80989	27.952	25.6193	27.0111	38.1142	23.06	34.8213	15.891	25.3074	1.58053	15.4095	14.0411	35.5447	44.7366	22.9603	17.9792	3.38896	8.8119	3.63735	21.6354	15.4817	6.80906	7.57883	6.41652	20.4274	27.9886	2.26222	1.98845	4.66648	17.5149	38.001
	7.14581	0.250699	0.179519	0.432739	92.2066	181.324	163.658	165.147	196.883	152.534	177.922	141.295	162.172	116.392	77.5443	79.4472	191.359	197.017	153.471	145.643	102.133	130.498	114.245	172.733	159.357	138.161	133.561	125.059	158.604	170.998	114.676	117.56	120.28	143.168	146.629
	7.29412	0.383916	0.169273	0.441817	22.4125	75.3749	66.4004	73.7211	90.4012	64.979	79.9038	54.7943	70.9977	34.8967	12.052	17.5714	86.8589	94.0396	64.0767	57.5835	31.8379	46.596	39.4551	59.8738	53.1014	41.1966	46.1954	41.617	62.5258	75.2658	39.0656	38.5894	44.2286	54.6763	67.7728
	5.37346	0.387749	0.181049	0.372398	16.2489	12.4956	12.0605	15.3097	23.5049	11.9549	22.0506	4.29358	13.4872	13.4694	24.5398	21.9604	21.2071	31.6754	11.3131	6.17277	12.5022	2.77815	6.00199	3.67979	1.29247	8.40277	5.01164	5.3353	6.7516	15.2146	7.72351	8.93513	5.15479	12.0872	36.6567
	7.71986	0.292122	0.111459	0.444127	15.8993	69.839	58.839	61.915	80.5906	53.6539	68.6187	46.1068	59.8734	30.6386	6.96033	9.58125	77.2308	80.7196	53.7844	48.7394	23.2612	39.4608	30.3156	61.28	53.8194	41.3324	40.9627	35.5822	56.0669	65.0099	30.6322	31.8494	34.6424	47.145	41.5013
	7.68256	0.249006	0.16073	0.399658	70.03	141.527	131.555	131.046	156.042	122.385	144.771	111.871	128.467	85.78	55.9264	56.3682	151.278	161.558	123.237	115.689	76.1461	100.929	88.0844	135.746	123.523	105.833	101.719	96.9782	124.474	135.146	87.0931	88.8144	91.1081	111.832	132.066
	6.41147	0.360589	0.150993	0.395015	7.57161	27.5214	24.5785	27.9128	38.6889	23.3	34.6709	15.5585	26.0071	1.91175	16.1103	13.4308	36.1086	45.0189	22.8232	17.6407	2.84947	8.50358	3.84244	18.4818	12.8788	4.4331	7.10728	5.57525	19.8195	28.5651	2.59923	1.93148	5.57022	17.2762	37.0668
	6.63648	0.261402	0.123345	0.422554	14.0298	64.9557	55.9253	56.8957	74.7586	49.9171	64.867	42.8875	55.0788	26.8824	4.99828	6.18427	71.5073	76.3246	50.3628	45.4621	19.5646	36.0671	27.0174	59.4464	51.5682	39.3615	37.2676	32.9136	52.291	59.9571	26.9144	28.2594	30.1496	43.5109	44.5796
	5.08746	0.306128	0.111619	0.436808	27.9349	4.57109	1.51164	0.605477	11.6602	4.3047	4.9139	9.25056	0.710214	19.5649	33.6791	31.912	9.58282	12.5517	4.31593	7.61542	23.4483	13.6168	18.9349	1.19005	5.75939	13.3081	13.0399	16.0317	3.55831	2.27573	18.9288	18.4078	16.4385	12.056	9.5843
	5.93195	0.297328	0.109576	0.442274	13.8689	25.8563	17.942	20.3426	34.016	14.2701	25.3541	8.55729	18.8042	3.19251	20.5792	18.5542	31.5227	34.3984	14.326	10.5133	8.40283	3.53334	3.12052	19.2748	13.7666	4.5688	4.51673	0.638073	15.7734	22.5447	2.95119	2.14002	0.0402931	14.2541	5.85356
	7.11798	0.321218	0.10434	0.379052	18.9632	11.1535	9.19395	10.5553	20.1144	7.11151	17.3077	0.800121	9.05364	14.5018	26.4701	25.1781	17.8797	25.9789	6.98751	2.61636	15.9205	5.39263	9.80824	5.42418	0.115359	7.38643	6.52686	7.51043	4.6564	11.3482	11.0254	11.3224	8.89919	11.3518	16.9967
	6.46723	0.295501	0.157357	0.393377	19.2117	66.6297	61.4934	62.9131	78.6523	57.1201	72.3823	48.6099	60.8405	28.17	8.74774	10.2568	75.3286	84.7963	57.2169	51.2876	24.0068	40.2148	32.5971	59.461	51.4383	39.7785	39.6049	37.0991	55.7991	64.8465	31.3997	31.6682	34.5511	47.7973	70.2446
	5.24737	0.278342	0.168848	0.394582	10.9189	55.8051	50.515	51.1882	66.3787	45.7561	60.1039	38.2163	49.3516	19.8439	1.35501	2.32156	63.2832	71.4306	46.0187	40.7067	15.149	30.6227	23.0925	50.2234	42.5663	31.4894	30.4109	27.8601	45.4096	53.2869	22.1212	22.6743	24.9177	37.6903	57.4249
	7.63054	0.29209	0.177924	0.400803	66.7491	134.846	126.33	128.492	151.322	119.846	141.258	108.187	125.611	80.6413	52.4081	54.6391	146.646	158.571	120.033	111.938	73.9442	96.8061	85.6858	124.783	113.578	96.9804	96.4625	92.3118	118.971	131.517	84.3464	84.9915	88.909	107.476	137.199
	7.82354	0.391757	0.115571	0.402665	18.9254	11.863	9.17809	13.2255	22.3693	8.87681	18.6621	1.66087	11.4209	13.956	26.4808	23.3709	20.0926	28.0551	8.2228	3.49262	14.0954	4.62074	8.33471	2.34489	2.28815	9.55132	6.04939	7.48665	5.11105	13.5418	9.42231	10.2982	6.49722	11.7067	17.4893
	6.82179	0.257581	0.119257	0.442241	20.1004	77.0508	65.0019	66.5904	86.8658	58.1859	74.0062	51.1343	64.6826	36.1858	11.1103	12.7455	83.3892	86.0498	58.698	53.8575	26.9691	44.5982	34.2922	70.8174	62.6267	49.2518	46.7804	40.9586	62.3262	70.3574	34.8005	36.6581	38.5629	52.5743	44.5619
	6.8113	0.274407	0.101298	0.381488	11.6058	22.7922	19.6386	19.698	31.2651	15.8795	27.3208	9.80989	18.2597	5.54941	19.4368	18.9905	28.8229	36.2913	16.1197	11.7885	8.82269	3.50676	2.24763	18.8861	12.6772	4.02534	3.00683	1.50281	15.0673	21.1983	3.28239	2.96251	1.26811	14.1973	22.4352
	6.22083	0.307471	0.114728	0.382374	19.9184	10.5167	8.11078	9.14036	19.0018	5.62889	15.7937	0.367857	7.70815	14.9916	27.1995	26.1357	16.7878	24.2351	5.60672	1.42734	16.9578	6.31647	10.987	5.40597	0.0628476	7.51047	7.17359	8.35862	3.82081	10.133	12.0611	12.1529	10.0078	11.1558	14.5177
	7.63638	0.375414	0.176568	0.358695	16.5375	55.0078	55.6133	59.1141	70.0552	55.1604	69.2962	44.6089	56.6648	19.2306	4.78818	7.68568	66.8914	82.4914	54.4024	47.2145	20.7874	34.5247	30.158	44.014	36.8652	27.0978	31.1423	31.3148	47.6201	58.9007	27.4648	25.7705	30.6589	41.7614	93.9607
	6.76544	0.255274	0.176529	0.40657	66.3572	137.478	126.784	127.013	151.844	118.023	139.866	107.665	124.431	82.6661	52.7139	53.6386	147.158	156.427	118.763	111.407	73.0345	97.1457	84.4772	130.852	119.078	101.667	98.1415	93.0247	120.315	131.1	83.729	85.4336	87.9289	107.868	127.168
	5.81674	0.344642	0.195367	0.356298	10.9885	48.3182	48.5051	50.5289	61.6602	46.9006	60.6246	37.4836	48.3665	14.085	0.00157119	1.87539	58.6526	72.7768	46.4936	39.9608	14.3895	28.1432	23.3297	39.7788	32.6222	23.0381	25.3712	25.3988	40.9988	50.7722	20.9039	19.7552	23.6232	35.012	84.3903
	7.28366	0.264458	0.195161	0.428487	107.494	201.591	184.032	186.411	219.45	173.155	200.331	160.38	183.065	131.981	91.2638	93.8378	213.507	221.27	173.909	165.072	118.241	148.219	131.538	190.803	176.617	154.238	150.73	142.243	177.952	192.136	131.62	134.163	137.764	161.828	174.867
	6.08199	0.24459	0.182517	0.383502	53.729	115.374	108.679	107.228	128.64	100.489	120.737	90.8363	104.945	65.6638	40.5219	40.2483	124.387	135.804	101.318	94.2748	58.011	80.3931	69.3295	111.259	99.9823	84.3838	80.3732	77.2393	101.185	110.549	67.8689	69.1491	71.0481	90.1257	120.913
	6.67638	0.274299	0.178826	0.379117	48.4226	105.738	100.781	100.768	120.006	94.5103	113.717	84.2834	98.3565	58.2516	35.2034	35.8764	115.913	128.773	94.9151	87.6039	52.9314	73.6151	64.0465	99.2891	88.8411	74.3763	72.6613	70.3027	92.9469	103.223	62.225	62.7124	65.5499	82.96	119.479
	5.41274	0.322617	0.180471	0.428617	15.9054	66.3156	57.8966	61.7031	78.462	54.2127	68.8763	45.784	59.4992	27.9284	6.32572	9.43789	75.1418	81.3768	54.0193	48.4107	22.9727	38.3338	30.4614	56.2257	49.0096	37.2582	38.6112	34.4364	54.0224	63.92	30.1228	30.5249	34.1304	45.9078	58.1917
	6.53892	0.299624	0.124206	0.443174	4.62529	52.928	43.268	46.3027	62.9046	38.8803	52.3274	31.9052	44.4212	17.6308	3.52502	0.984876	59.8738	63.3437	38.9264	34.2819	11.3477	25.8029	17.7453	44.7577	38.0981	26.9344	26.99	22.2516	40.6608	48.9612	17.9609	18.9243	21.6315	33.0412	29.9845
	7.98647	0.337747	0.126953	0.374255	0.125031	36.23	34.5847	36.7159	47.8617	32.6597	45.1223	24.4911	34.7834	4.78683	9.37225	7.47307	45.1108	56.0274	32.3552	26.7342	3.91695	16.5635	11.5907	28.3641	21.9431	12.9243	14.7428	13.8828	28.6526	37.3663	9.8738	9.19282	12.5595	24.0002	50.5326
	5.95964	0.267198	0.144146	0.441271	20.9329	77.7379	65.9766	67.9669	88.021	59.5421	75.3817	52.2064	65.9892	36.7143	11.7667	13.6771	84.523	87.645	59.9525	54.9489	27.9764	45.4804	35.387	70.771	62.6417	49.3331	47.4371	41.7364	63.1409	71.5669	35.803	37.4779	39.6708	53.4967	49.7542
	5.71745	0.315828	0.136158	0.444342	5.24407	38.1501	29.612	32.9632	47.67	26.1707	38.2325	19.5696	31.1812	6.26374	12.7208	10.0128	44.9227	48.3953	26.0715	21.724	1.13967	13.9198	6.92296	29.7928	23.9279	13.9688	14.7742	10.5595	27.1911	35.167	7.05763	7.71284	10.5334	22.1232	19.8699
	7.02898	0.362625	0.116265	0.375645	24.1665	2.73859	1.75318	4.08226	12.1084	0.949621	10.2438	5.59061	2.52455	20.9744	31.4806	29.5589	10.0226	18.7316	0.545109	3.88952	20.9544	11.751	15.1436	4.29411	8.96491	15.6276	13.3953	13.9493	2.81874	4.32018	16.5298	17.31	14.3222	11.6807	14.7247
	7.27403	0.358884	0.136319	0.449144	6.46645	54.4172	45.264	50.896	66.5329	42.9686	56.1717	34.7181	48.6565	18.7763	2.18096	2.1238	63.4346	68.1521	42.4324	37.1455	14.613	28.0481	21.037	42.1711	36.0765	25.2953	28.4144	23.8157	42.4519	52.7934	21.0517	21.1642	25.4454	35.266	37.3513
	5.41185	0.383539	0.12765	0.352427	43.5827	25.5236	24.8219	23.0721	18.0694	24.8338	18.0317	30.0686	24.2772	42.7135	49.3759	47.9366	19.5937	11.5935	25.2429	28.8085	41.6183	35.0783	37.001	30.9792	34.4163	39.0445	36.8962	36.6178	28.875	23.3059	38.4165	39.3525	36.8896	31.5875	7.71584
	6.06221	0.327076	0.146828	0.379243	8.72924	25.0492	22.929	24.6607	35.3032	20.7703	32.2132	13.5609	22.9431	3.81336	17.221	15.6318	32.786	42.0436	20.5817	15.6071	5.21179	6.53875	1.6746	18.2877	12.3636	3.96565	5.18139	4.10752	17.7902	25.4798	0.276646	0.134659	2.71827	15.7784	36.6823
	5.58066	0.393662	0.182988	0.393668	9.54088	23.734	21.552	25.869	35.5937	21.3819	32.2738	13.2092	23.8548	4.82494	18.1483	14.814	33.0711	42.763	20.6369	15.249	4.50888	5.98485	2.09939	13.2946	8.09087	0.141865	4.09988	2.89511	16.6367	26.0435	0.675823	0.443005	3.81632	15.3534	41.2354
	5.02566	0.251572	0.115655	0.392751	20.6773	11.9024	7.83595	7.50664	18.8171	3.70447	14.1234	1.29987	6.29712	13.9257	27.3845	27.2414	16.6065	21.9717	4.08334	0.478531	18.0457	6.56056	12.3563	9.2358	3.52206	4.6039	6.41294	8.34024	4.26606	9.28335	12.964	12.2746	11.1619	11.1339	6.45552
	7.57702	0.305951	0.100611	0.363623	14.6122	15.8715	14.8075	15.3703	25.073	12.3271	23.1494	5.78393	13.8622	10.8727	22.69	21.9194	22.7461	32.1132	12.3153	7.68997	12.2131	0.935261	5.5066	10.9674	5.16316	2.64312	2.34903	2.86979	9.52615	16.1473	7.02939	7.33969	5.10671	12.3793	26.0652
	6.80254	0.29576	0.178485	0.413235	51.3912	115.482	105.993	108.741	130.363	100.049	119.477	89.5652	106.083	65.7469	38.713	41.2722	126.077	135.287	100.169	92.9808	58.8888	79.6471	69.1442	105.443	95.4463	80.0886	79.884	75.2414	100.139	111.773	68.359	69.145	72.8576	89.4293	109.814
	6.05786	0.333032	0.116336	0.449527	16.3171	22.1175	14.4341	18.0672	30.9339	11.8508	22.3983	5.79055	16.4169	6.06837	22.9414	20.0942	28.4979	31.553	11.6303	7.6967	10.2435	0.769668	5.22081	13.7388	8.73554	0.0181513	1.43367	2.38365	12.3964	19.8874	5.07537	4.65004	1.80561	12.8678	4.26619
	6.67775	0.250672	0.192778	0.401437	84.6867	162.676	151.58	151.238	178.492	141.683	165.981	130.241	148.419	102.048	69.411	70.0336	173.311	184.255	142.581	134.389	91.5292	118.408	104.429	156.115	142.892	123.649	119.327	114.043	144.018	155.711	103.415	105.289	107.854	130.266	157.627
	7.64787	0.355683	0.164393	0.446062	36.7528	97.9261	86.5085	93.4418	113.401	83.4592	100.446	72.9005	90.5916	52.2429	25.5926	30.9181	109.43	115.775	82.8116	76.0158	46.9447	64.2691	55.2875	82.5943	74.6939	60.8766	64.6665	58.9339	82.7298	95.8604	55.2251	55.3726	60.7564	73.325	81.1864
	7.82076	0.245038	0.155954	0.379004	62.3719	126.525	120.182	118.457	140.662	111.656	133.025	101.367	116.047	74.2406	48.2678	47.8482	136.185	148.938	112.525	104.995	66.5709	90.1494	78.6819	122.334	110.388	94.0572	89.8708	86.9181	111.929	121.815	76.9588	78.1905	80.2077	100.392	131.084
	7.56997	0.339869	0.191834	0.419037	62.977	130.925	121.229	127.117	149.1	117.259	137.634	104.691	123.891	77.6256	48.9731	53.7091	144.466	155.528	116.728	108.379	72.6182	93.5479	83.522	115.617	105.651	89.7162	92.938	88.0731	114.858	129.515	82.4934	82.3978	88.1039	104.113	132.334
	5.70814	0.325478	0.131243	0.434891	13.0558	25.3976	18.5807	21.702	34.5163	15.8329	26.822	9.52251	20.0317	3.54534	20.1491	17.6342	32.0136	36.2365	15.6648	11.4959	7.45649	4.04724	1.9582	17.5042	12.1528	3.26303	4.40256	1.02028	15.9117	23.4363	2.09	1.74313	1.03057	14.4213	12.7968
	6.06888	0.3653	0.149501	0.400763	13.6665	19.6156	16.4671	19.8878	30.1165	15.353	25.9501	8.09684	18.0828	7.99278	21.5724	18.862	27.6957	35.6721	14.8696	10.0446	8.95905	1.58944	2.81273	10.7853	5.62227	2.31177	0.382221	1.25275	12.2183	20.5312	3.87623	4.48928	0.983649	13.0952	26.5957
	5.78268	0.347102	0.167065	0.384773	4.71618	30.6257	28.2782	30.9408	41.8535	26.6311	38.438	18.7937	29.049	0.476031	13.619	11.3815	39.2144	48.9368	26.2588	20.9342	0.504211	11.4069	6.59255	22.3321	16.37	7.70341	9.85584	8.63666	23.0207	31.6175	5.14874	4.5118	7.94215	19.51	45.137
	7.83489	0.332731	0.101759	0.435365	5.01775	36.8287	29.479	33.1576	47.006	26.7169	38.6692	19.6947	31.2978	5.24732	12.8104	9.88122	44.271	49.0377	26.4697	21.8514	1.22956	13.6569	7.23256	27.7874	22.014	12.3691	13.9455	10.2865	26.5349	34.9594	7.05991	7.34081	10.5361	21.8065	20.9382
	6.67478	0.24202	0.140241	0.397672	30.2852	85.0209	77.4532	76.6567	95.8923	70.1421	87.3592	62.2293	74.7258	42.3163	19.4949	19.5582	92.2478	100.112	70.8762	65.1524	34.7122	53.8689	43.9061	81.2263	71.744	58.1374	54.5357	50.9547	71.9718	79.8771	43.1355	44.5504	46.0958	62.2151	74.9669
	6.13809	0.316172	0.173194	0.357051	9.84031	47.8212	47.3428	48.2502	60.0803	44.6421	58.4661	35.9323	46.2616	13.7027	0.781112	0.333151	57.102	70.1204	44.525	38.3815	12.7666	27.0076	21.5596	41.085	33.6927	23.8879	24.7809	24.532	40.1556	48.9555	19.3627	18.6961	21.8128	33.8578	75.4632
	5.57117	0.371082	0.148849	0.382138	25.4725	1.38025	0.0751991	2.74492	10.7283	0.55331	8.53919	7.05116	1.17821	22.0193	32.6105	30.464	8.66828	16.9639	1.00958	5.37638	21.9924	13.0492	16.3791	6.02907	10.5294	17.0976	14.6104	15.3316	4.24498	2.97634	17.6616	18.4537	15.3598	12.019	14.5702
	7.66824	0.380976	0.131277	0.423117	4.25201	34.932	29.644	34.6789	46.8039	28.6654	40.3336	20.5582	32.5807	3.78842	12.6992	8.85168	44.0727	51.3295	27.9877	22.7305	2.21872	13.7245	8.57672	23.5888	18.1449	9.12336	12.8514	10.1275	25.8042	35.5799	7.83885	7.24415	11.5403	21.7335	32.8538
	6.20086	0.366882	0.157013	0.364625	14.1838	14.9857	14.8244	17.2968	25.7973	14.1664	24.6408	6.59283	15.5246	11.5541	22.6786	20.6156	23.4568	34.2764	13.6755	8.51344	10.9314	0.641191	4.14839	7.12494	1.81939	5.52668	2.85871	3.02009	9.20896	17.3388	5.96632	7.03569	3.59208	12.4826	37.9036
	7.67781	0.253198	0.178203	0.422388	98.698	187.92	171.877	172.963	204.48	160.836	187.009	148.894	169.877	121.465	83.0789	84.7369	198.815	206.782	161.76	153.378	108.073	137.16	121.052	179.34	165.432	143.983	139.514	131.805	165.646	178.527	120.957	123.541	126.452	150.14	161.415
	6.94165	0.251466	0.196125	0.360774	80.1526	146.813	143.171	140.698	163.304	134.562	158.129	122.567	137.991	89.8461	63.7484	62.9001	158.406	175.879	135.42	126.577	83.489	109.208	97.6323	142.352	129.036	111.645	107.622	105.999	132.456	143.636	94.8677	95.5771	98.0533	120.405	177.281
	5.46859	0.302162	0.124434	0.361987	26.5632	0.411194	1.2661	0.918071	7.43252	3.48133	5.84555	9.06855	2.20069	23.3972	33.5138	32.9431	5.43378	13.5201	3.46624	7.43012	24.5975	14.8496	18.8074	4.43517	9.46263	16.1835	16.06	16.4735	5.843	0.232329	20.1295	20.3727	18.5175	12.5123	10.5608
	5.0647	0.310002	0.170845	0.387116	3.23579	34.0453	30.7431	32.2169	44.3168	27.7699	40.0409	20.5269	30.4706	3.10639	11.9591	10.5179	41.6318	50.2761	27.7207	22.6986	0.591865	13.4278	7.7105	27.5908	21.1874	11.9799	12.5038	10.873	25.7498	33.4679	6.50959	6.42939	9.08524	21.3236	43.1729
	7.7676	0.350323	0.161187	0.421748	31.309	86.0823	78.1946	83.5572	101.116	75.4379	91.7528	65.0847	80.8855	43.1328	19.9941	24.2284	97.3739	106.341	74.8833	68.0592	39.4614	56.0618	48.1811	72.8465	64.9772	52.2189	55.4649	51.4846	73.1287	85.3555	47.3606	47.1289	52.059	64.5918	83.0095
	5.27717	0.378557	0.156011	0.374804	28.5963	3.68042	4.33586	1.74947	5.49142	4.68106	3.98039	11.0666	3.27217	25.9119	35.5809	33.5057	3.52879	12.1091	5.16731	9.46422	25.4236	16.9913	19.9263	10.9002	15.1919	21.3451	18.7381	19.1439	8.74287	1.70283	21.3135	22.2252	19.1499	14.2385	12.8904
	6.94852	0.243481	0.149474	0.389627	41.6336	99.5946	92.5407	91.407	111.644	84.8213	103.503	76.054	89.3054	53.5263	29.6546	29.5409	107.706	117.377	85.6001	79.2262	45.953	66.6621	56.1942	95.6596	85.3051	70.7531	66.9635	63.6434	86.0434	94.6567	55.0675	56.4014	58.1211	75.6745	95.4171
	7.10782	0.241211	0.178938	0.411723	87.7857	170.183	156.592	156.187	185.411	145.638	170.51	134.555	153.394	107.822	72.7857	73.3829	180.101	188.906	146.712	138.781	95.3646	123.18	108.045	164.061	150.541	130.403	125.081	118.604	149.926	161.37	107.589	110.058	112.268	135.353	151.29
	6.31416	0.372024	0.130108	0.435462	17.4786	17.8505	12.1269	16.5252	27.7295	10.8856	21.0161	4.15436	14.7447	9.35047	24.4951	21.1377	25.3531	30.4177	10.3697	6.03103	11.5327	1.40795	6.28854	8.13488	3.43955	4.59436	1.6943	4.60342	9.34073	17.6104	6.62578	6.87501	3.32304	12.2461	10.4303
	5.50036	0.253376	0.134899	0.38643	2.51378	36.6768	32.3218	31.7949	45.3171	27.3899	40.171	21.1383	30.3042	5.13048	10.8961	10.8035	42.6135	49.8293	27.8394	23.321	0.463523	14.5035	7.58954	33.4654	26.4254	16.5738	14.4473	12.3917	27.6403	33.8343	6.68311	7.4112	8.814	22.3553	34.9473
	5.72314	0.329897	0.15762	0.405117	2.79969	36.2824	31.6424	34.3705	46.9849	29.1088	41.3143	21.6523	32.5064	4.82714	11.3536	9.06036	44.2503	51.851	28.8822	23.8443	2.16145	14.7647	8.95264	28.1442	22.017	12.6558	14.1043	11.7818	27.2887	35.6807	8.06118	7.94928	11.0977	22.5997	38.4305
	5.46476	0.352707	0.159971	0.415906	10.1849	26.5331	21.7018	25.2803	36.9469	19.9617	31.096	12.781	23.4468	2.67191	18.0475	15.2124	34.3991	41.0926	19.5628	14.8131	4.82342	6.45763	1.25936	17.5323	12.1367	3.52682	5.83726	3.3887	17.9801	26.3769	0.555215	0.28653	3.69793	15.779	26.999
	7.96543	0.281161	0.115123	0.363283	7.34445	46.4291	44.6167	44.3606	57.1933	40.568	54.375	32.8459	42.5934	12.6319	2.61682	2.29921	54.2687	65.3286	40.7938	35.2395	9.93841	24.6454	18.3462	41.8114	34.2347	24.1561	23.2794	22.4349	38.1386	45.7104	16.5783	16.5735	18.7743	31.6595	57.5845
	7.23755	0.246118	0.123342	0.376769	18.6278	65.119	60.7686	59.4758	75.5247	54.6206	70.2189	47.05	57.7107	27.008	8.25968	7.93046	72.2591	81.8565	55.2439	49.6996	21.5938	38.7772	30.4996	62.0514	53.3226	41.4546	38.464	36.4442	54.6099	61.8597	29.1696	30.0109	31.5119	46.2463	65.6158
	7.96443	0.368423	0.116606	0.446404	2.01828	41.4534	33.4994	38.9422	52.9391	31.7577	43.8308	23.9524	36.8359	8.80462	10.1031	5.96632	50.0938	54.9664	31.1773	26.1858	5.49941	17.6536	11.4807	29.743	24.2068	14.4352	17.7407	13.7232	30.7175	40.4951	11.3716	11.2908	15.45	25.3908	26.1504
	7.18278	0.308383	0.184532	0.406293	57.9813	122.808	114.401	117.654	139.113	109.053	129.156	97.6086	114.791	71.3819	44.3751	47.3044	134.664	145.877	108.996	101.169	65.6023	86.791	76.5644	111.493	101.199	85.5911	86.3363	82.1933	107.647	120.315	75.3591	75.7148	80.0395	96.9372	125.601
	7.16071	0.353971	0.14042	0.363166	8.39323	22.9342	22.6644	24.8358	34.1352	21.5607	32.8318	13.6907	23.0036	5.44016	17.3992	15.5133	31.6397	42.9732	21.1459	15.7392	5.16517	6.05001	2.0902	15.2272	9.44055	1.50732	3.82615	3.62515	16.689	25.028	0.187661	0.798185	2.60305	15.3841	44.4921
	5.20456	0.34145	0.155757	0.362485	23.0022	3.5537	3.19446	4.65651	12.685	1.93289	11.4804	4.5016	3.16423	20.3475	30.5101	29.1703	10.5886	19.8881	1.67287	2.78089	20.4612	10.8439	14.363	2.37845	7.34054	14.0934	12.5783	12.7967	1.78762	4.94791	15.9177	16.6118	13.975	11.4215	21.999
	7.41318	0.369616	0.193819	0.365478	31.8517	76.6993	76.4144	80.3783	93.4069	75.5167	91.5837	63.8225	77.6366	35.9154	18.7954	22.0769	89.8087	106.433	74.729	66.7743	36.9565	52.7002	47.3583	64.3919	56.2816	45.0106	49.272	48.9998	67.8124	80.411	44.5707	42.8902	48.2667	60.9229	117.987
	7.93366	0.384027	0.135118	0.40319	3.29991	33.717	30.3191	34.8888	46.0123	29.6864	41.4173	21.2313	32.7737	2.85383	12.2446	8.70959	43.2958	52.5302	28.9761	23.4157	2.36747	13.8242	9.21931	22.7533	17.1595	8.41371	12.257	10.4588	25.5423	35.3864	7.97888	7.05393	11.4125	21.6965	41.3103
	6.63598	0.356969	0.150022	0.378999	7.04314	26.4843	24.8815	27.6437	37.777	23.6697	35.1084	15.7882	25.7574	2.70945	15.9063	13.613	35.2137	45.4538	23.2222	17.8745	3.04198	8.36279	4.00771	18.0538	12.2955	4.02387	6.53028	5.66493	19.4509	28.0698	2.41494	1.58067	5.12841	17.1301	42.6425
	7.35049	0.33975	0.107732	0.392461	16.8694	14.9588	12.1776	14.4787	24.4933	10.4402	20.7986	3.78993	12.8529	11.5747	24.4609	22.5228	22.1771	29.8939	10.1714	5.66004	12.9913	2.4394	6.94495	7.86502	2.64151	5.09294	3.48589	4.90103	7.91967	15.2788	8.0131	8.38549	5.52176	12.0276	18.1676
	5.46905	0.392472	0.185354	0.447764	1.24023	45.5567	37.7045	44.2814	58.1905	36.7615	49.0456	28.2344	41.9783	11.9609	7.27139	2.35287	55.2474	60.8517	35.9333	30.545	9.46417	21.5208	15.6351	32.0387	26.5613	16.6981	21.2516	17.2389	34.7193	45.5472	15.4146	14.9778	19.8675	28.8997	39.3968
	7.47017	0.258128	0.108859	0.433665	19.9129	75.3694	64.4219	65.7116	85.3496	57.7817	73.555	50.6132	63.8108	34.8925	10.7198	12.1508	81.9012	85.5744	58.2865	53.3269	26.2969	43.8178	33.8372	69.4183	61.1785	48.0361	45.6174	40.334	61.2567	69.2549	34.0831	35.7652	37.6731	51.7223	46.1423
	7.98411	0.266475	0.186639	0.439907	118.036	220.104	199.174	202.612	238.638	187.558	216.123	174.329	199.056	146.221	101.461	104.802	232.337	238.211	188.312	179.272	130.57	162.142	143.995	207.733	193.039	169.085	165.59	155.45	193.932	209.065	144.68	147.677	151.59	176.579	179.766
	5.0879	0.326499	0.176412	0.419971	2.74763	46.1451	39.6569	42.8954	57.1558	36.6519	49.6056	29.0049	40.9293	12.4135	5.95666	3.29089	54.232	60.7227	36.444	31.3293	8.65538	22.1383	15.4948	37.2558	30.8411	20.6313	22.0132	18.7849	35.7813	44.6275	14.9502	15.1119	18.3863	29.4432	43.0493
	6.73853	0.295014	0.196607	0.438871	80.0006	162.336	146.341	151.01	179.341	138.602	161.788	126.675	147.82	101.787	65.883	69.8789	174.144	180.631	138.757	130.759	91.0676	116.06	102.24	149.031	137.435	118.284	117.969	110.138	141.549	155.549	102.463	104.127	108.575	127.939	138.116
	5.80544	0.340751	0.191122	0.403131	19.9866	67.5186	62.2839	66.0519	81.1656	59.6505	74.6125	50.1682	63.688	28.8537	9.28007	12.381	77.7951	87.7725	59.2509	52.874	26.2022	41.4804	34.6512	56.8054	49.3574	37.9799	40.3735	37.7275	56.7106	67.4329	33.416	33.0474	37.2345	49.1639	77.554
	5.51928	0.393737	0.130017	0.443607	31.52	1.94593	6.95136	2.56498	6.6607	7.52086	0.77695	13.337	4.12439	24.5777	37.3421	34.0577	4.67632	8.76907	8.08893	11.7755	26.0806	17.9586	21.841	11.0355	14.7518	21.3632	18.2526	20.8179	9.10984	1.77789	22.0675	22.4187	19.0983	14.8711	8.69334
	7.95744	0.296825	0.115805	0.428763	17.5343	69.6492	60.4656	63.217	80.9904	55.6493	70.753	47.6881	61.1333	30.4925	8.05566	10.4625	77.6231	83.0664	55.7309	50.3492	24.2326	40.4349	31.7937	61.2106	53.5814	41.328	41.2287	36.7301	56.7623	65.9129	31.63	32.5	35.438	48.1256	49.757
	6.50856	0.246452	0.127093	0.407146	16.5367	66.7743	59.0044	58.8126	76.4999	52.4953	67.8754	45.4423	57.0532	28.2812	7.07171	7.48166	73.2162	79.3569	53.1065	48.0629	21.0868	38.1899	29.0776	62.7475	54.3912	42.0663	39.0817	35.3782	54.5762	61.8361	28.6288	29.9869	31.4967	45.7109	52.0011
	5.87651	0.269354	0.193846	0.426723	62.7419	135.905	122.594	124.662	150.213	114.384	135.634	104.181	122.001	81.4558	49.8923	52.0474	145.558	152.148	114.904	107.86	71.1607	94.4918	81.6607	127.04	115.98	98.5745	96.2257	89.782	117.633	128.979	81.6082	83.4379	86.4466	105.145	117.014
	5.76843	0.37961	0.191464	0.368942	1.49486	32.1351	31.7896	35.2135	44.8773	31.4242	43.356	22.5329	33.1132	1.63705	11.2544	8.48981	42.1819	54.5741	30.7442	24.7407	2.6293	14.2108	10.3387	22.3035	16.3589	7.97589	11.6026	11.3174	25.4484	35.1567	8.27958	6.92601	11.1781	21.8374	62.4007
	5.4276	0.311294	0.181353	0.409363	16.4258	64.5559	58.0747	60.7072	76.6323	54.2056	69.0004	45.7459	58.5778	26.5749	6.44563	8.76386	73.3461	81.3684	54.1326	48.372	22.2622	37.8297	30.2661	55.9077	48.379	36.8472	37.5598	34.3602	53.2376	62.6881	29.4462	29.7109	32.9832	45.3244	65.0054
	7.31959	0.287725	0.179363	0.386822	59.1127	121.454	115.371	116.499	137.252	109.237	129.685	98.0005	113.801	70.3404	45.0283	46.5229	132.838	146.093	109.478	101.568	64.8391	86.6584	76.5159	112.923	102.022	86.5184	85.6974	82.754	107.382	119.058	74.7359	75.1235	78.6713	96.7303	133.402
	6.03567	0.359749	0.190477	0.36315	7.65009	44.2757	44.077	46.8522	57.6247	43.0002	56.1969	33.6314	44.6685	10.9755	2.98028	0.612973	54.6922	68.1892	42.4554	36.0392	11.5383	24.5925	20.072	34.8804	28.1412	18.8788	21.8812	21.6932	37.0135	46.9875	17.799	16.5487	20.6883	31.5392	77.234
	7.52323	0.350425	0.125499	0.445069	3.94647	50.4843	41.7968	46.8301	62.0833	39.2969	52.2498	31.3663	44.6925	15.7511	4.51574	0.627912	59.0678	63.8337	38.8556	33.7333	11.5568	24.8332	17.9166	39.1811	33.1149	22.5722	25.1912	20.8387	38.9155	48.7294	17.8749	18.055	22.0134	32.0664	33.4499
	5.6994	0.373037	0.148501	0.366181	26.8757	2.01523	2.17405	0.130673	7.32035	2.58988	6.30207	9.11845	1.40271	24.631	34.1252	32.2333	5.32369	14.5686	3.04988	7.48093	23.9822	15.2985	18.2215	8.99177	13.4626	19.698	17.2229	17.3783	6.93854	0.121738	19.77	20.7318	17.6912	13.0638	16.8249
	5.79156	0.324832	0.109585	0.351193	36.1772	14.733	14.5599	13.9482	7.40261	15.8857	7.90169	21.0928	15.1274	34.4134	42.4656	41.7616	9.12536	1.06927	16.0041	19.671	34.5639	26.4208	29.3692	18.8482	23.1083	28.6874	27.9195	27.8502	18.9364	13.686	30.767	31.2879	29.3577	22.4876	0.989285
	5.77597	0.359733	0.190565	0.353849	1.11188	34.3635	35.0459	37.3613	46.9976	34.155	46.5356	25.2549	35.3187	3.35115	9.06166	7.03627	44.2628	57.7859	33.644	27.5118	4.32972	16.5406	12.5452	25.8278	19.4441	10.9	13.7001	13.9536	28	37.3174	10.1859	8.88128	12.7482	23.9025	70.1448
	7.23508	0.354266	0.163308	0.448258	29.5563	87.9476	76.8012	83.3944	102.512	73.8087	89.9204	63.8729	80.7009	44.5675	19.0558	24.1182	98.7442	104.425	73.2121	66.8256	39.319	55.7862	47.1568	73.4298	65.9467	52.7837	56.2927	50.7029	73.3686	85.7699	47.1805	47.3917	52.4544	64.3809	70.4553
	5.45559	0.277994	0.109126	0.37831	26.5365	1.67315	0.669773	0.596276	8.82716	3.6699	5.81505	8.79	1.80264	21.794	33.1122	32.7253	6.80247	13.2984	3.49406	7.14656	24.2906	14.1111	18.7734	1.66268	6.80865	13.9287	14.6467	15.7642	4.59246	0.568542	19.705	19.5126	18.0466	12.0402	3.40147
	5.76149	0.318737	0.186465	0.365514	14.2246	54.8295	53.4808	54.8234	67.5552	50.6488	65.0176	41.6395	52.7333	19.0934	3.35215	4.78179	64.4379	77.1851	50.5002	44.1916	17.7562	32.5631	26.6988	47.3761	39.7737	29.4404	30.5098	29.8257	46.4146	55.6933	24.6279	24.0289	27.3531	39.6744	81.0624
	7.89227	0.305337	0.105177	0.379105	4.98249	30.7991	28.2036	29.2569	40.8427	25.2285	37.2996	18.1183	27.57	0.609462	13.6692	12.5211	38.2224	47.2871	25.2207	20.2466	1.64454	11.0039	5.50425	24.9445	18.5654	9.61396	9.91761	8.64277	22.9876	30.4052	4.16654	4.04234	6.53615	19.2432	35.7062
	5.53824	0.269621	0.132983	0.406326	4.08559	36.4516	30.5906	31.2145	45.1752	26.0279	38.517	19.7918	29.6589	4.9573	12.0618	11.1963	42.4742	48.2273	26.3309	21.9502	0.0339568	13.5868	6.58252	31.7974	25.1564	15.2758	13.9247	11.1006	26.7524	33.3685	6.06641	6.83977	8.59815	21.6481	28.0152
	7.17515	0.312077	0.123628	0.415685	3.84216	47.5973	41.1794	43.7631	58.3081	37.6695	50.8697	30.1808	41.8544	13.5305	4.93145	2.70362	55.3629	61.9196	37.5969	32.5265	9.36865	23.2761	16.3642	39.6301	32.9654	22.5677	23.2453	20.0768	37.1623	45.6459	15.7904	16.1129	19.0613	30.5208	38.7559
	7.72729	0.25076	0.127089	0.355916	22.7004	67.3817	65.4518	63.5611	78.6666	59.6381	75.6863	51.4197	61.7253	28.7484	11.4133	10.6953	75.3425	87.7579	60.2303	54.1481	24.689	42.1849	34.4457	64.5542	55.442	43.696	40.9243	40.0915	57.8937	65.4627	32.4261	32.8347	34.497	49.7831	80.9953
	6.41031	0.380867	0.176272	0.41175	7.1581	49.4505	44.7272	49.9626	62.8705	43.7863	56.8269	34.5826	47.6269	14.9559	2.54238	1.4921	59.8403	69.1138	43.03	37.0075	13.8192	26.6333	21.2058	37.1776	31.0047	21.1205	25.2528	22.7933	39.8733	50.7387	20.0778	19.2363	24.01	33.7213	58.0903
	5.35762	0.370738	0.141926	0.362117	34.4338	12.4244	12.3479	10.4189	4.07195	12.74	4.75949	18.593	11.7839	32.6377	40.9761	39.3731	5.85666	2.63058	13.1383	17.1262	31.9861	24.1837	26.7655	18.5153	22.554	28.1153	25.969	25.9976	16.727	10.4536	28.2089	29.086	26.4007	20.2853	5.04289
	5.70456	0.381198	0.133318	0.42153	28.0341	1.26486	2.59354	1.15942	10.206	3.30849	5.45847	9.41759	0.417268	22.108	34.4076	31.537	8.15569	13.7234	3.81927	7.78546	23.2225	14.584	18.418	7.23043	11.3282	18.0871	15.281	17.2714	5.5332	1.81226	19.0021	19.4682	16.2383	12.7887	0.401365
	7.55059	0.30138	0.134171	0.419735	22.7009	75.469	67.1187	69.8475	87.6409	62.4387	78.1452	53.8974	67.6533	34.9691	12.5358	14.9499	84.1499	91.0518	62.4728	56.6703	29.2594	45.9914	37.403	66.6741	58.6954	46.1743	46.3429	42.2445	62.6955	72.3613	36.9241	37.5784	40.7611	53.9592	62.4917
	6.70029	0.375216	0.151292	0.404411	5.73177	30.757	27.1698	31.3571	42.4739	26.2417	37.7448	18.1739	29.3359	0.57705	14.3653	11.0998	39.8232	48.4788	25.6267	20.3032	0.282988	11.0621	6.36244	20.4855	14.96	6.33118	9.70599	7.8314	22.6222	31.987	5.23068	4.47051	8.52662	19.28	38.2196
	5.16526	0.267507	0.144804	0.442779	5.52601	55.2977	44.8761	46.6748	64.2571	39.2511	53.0729	32.8616	44.9463	19.4536	2.44214	0.733049	61.2012	63.7798	39.6063	35.2555	11.7525	27.03	18.1838	49.1487	42.0694	30.4286	28.7889	23.7361	42.4751	49.8437	18.5849	20.0667	21.9896	34.2529	30.31
	5.82877	0.315306	0.142286	0.410952	5.7735	33.2543	27.9367	30.2522	43.1278	24.9194	36.8666	18.0165	28.5088	2.49794	13.849	11.8476	40.465	46.9236	24.8257	20.1429	0.920704	11.6101	5.52811	25.9872	19.9423	10.6223	11.3803	8.74886	24.0643	31.8294	4.8795	5.05935	7.79881	19.9165	29.4587
	5.83412	0.290255	0.193989	0.446772	57.8899	132.03	116.548	120.763	146.519	109.323	129.739	99.1447	117.993	78.4755	45.8211	49.4083	141.933	146.194	109.528	102.733	68.0708	90.2268	77.5849	120.416	110.25	93.1235	92.4718	84.9035	112.992	125.107	78.1386	79.9072	83.6476	100.72	103.928
	5.09466	0.256821	0.113856	0.442787	13.3302	27.8533	19.0947	20.2317	34.9072	14.1461	25.5686	9.07524	18.8579	1.65643	19.803	18.6293	32.3973	34.2526	14.5216	11.0406	8.3615	4.3771	3.08789	23.3819	17.4671	7.79797	5.98021	1.74893	17.1913	22.9693	2.70546	1.34737	0.0120293	14.8894	3.69859
	6.90696	0.383946	0.104394	0.44334	26.1793	5.90654	0.381385	4.83407	14.9555	0.489687	8.51228	6.61962	3.19049	18.5377	32.4044	29.0501	12.8168	17.0388	1.03412	4.93708	20.4409	11.5355	15.8728	3.48245	7.55866	14.7579	11.739	14.5556	1.90287	5.78739	16.0794	16.3501	12.9459	11.7206	4.11537
	6.5011	0.331779	0.147111	0.410172	3.05295	45.0982	39.7045	42.8321	56.4413	37.0183	49.952	29.1324	40.8416	11.6082	5.92464	3.33373	53.5308	61.1536	36.76	31.4591	8.5878	21.9405	15.6756	36.1926	29.749	19.7506	21.3833	18.6842	35.3137	44.2932	14.8476	14.7769	18.1704	29.2141	44.0581
	5.82268	0.38279	0.158842	0.417245	13.3832	21.3598	17.109	21.5563	32.2062	16.3461	26.8812	8.92591	19.6552	6.65122	21.1402	17.7328	29.7465	36.8402	15.7188	10.8886	7.74675	2.60204	1.88011	11.186	6.24304	1.81269	1.61682	0.587382	13.3912	22.25	2.6836	3.31981	0.590745	13.519	24.6343
	6.04203	0.393425	0.101949	0.422004	41.0577	17.2511	20.294	16.9449	9.70507	20.6252	13.5013	25.7668	18.2733	36.3503	46.3269	43.7897	11.385	6.64352	21.111	24.4293	36.9893	30.0618	33.0534	24.615	27.9008	33.368	30.7411	32.3258	22.7392	16.5124	33.5673	34.0545	31.2365	26.2283	19.1249
	6.51548	0.244332	0.16396	0.355879	36.657	86.6819	84.3685	81.949	98.9834	77.5871	95.5265	68.5992	79.9461	43.594	24.1516	23.14	95.2814	108.869	78.325	71.637	38.7371	58.3968	49.5943	84.0606	73.8156	60.6421	57.1314	56.1377	76.0071	84.1895	47.3945	47.9769	49.6303	66.8624	106.481
	6.63757	0.341536	0.170382	0.425524	23.9904	76.666	68.5281	73.341	90.4577	65.4744	80.9725	55.9612	70.8689	35.8899	13.4849	17.3142	86.9143	94.6223	65.0514	58.7714	31.7386	47.6651	39.8576	64.636	57.1277	44.88	47.4406	43.3614	64.0382	75.2914	39.2632	39.2795	43.6861	55.7439	71.4316
	5.98728	0.264579	0.173621	0.374419	31.0359	81.2493	77.2184	76.5651	93.5344	71.3177	88.3605	62.4634	74.5016	39.4153	19.3368	19.4962	89.9338	101.495	71.7894	65.3907	34.5394	53.0168	44.4692	76.4879	67.0912	54.298	52.1766	50.2858	70.1111	78.7965	42.7865	43.3137	45.521	61.2413	93.7767
	5.06878	0.24383	0.187304	0.393135	35.4904	91.5374	84.3284	83.4036	103.01	76.8955	94.7717	68.5521	81.3877	47.3287	24.1246	24.1244	99.2334	108.055	77.6366	71.5891	39.8486	59.6809	49.5443	87.6117	77.7402	63.7344	60.1234	56.72	78.3278	86.5979	48.5792	49.9203	51.5797	68.3268	90.9624
	5.3845	0.365181	0.113593	0.381506	42.748	22.0624	23.0953	21.1786	14.9799	23.6935	16.6828	28.6234	22.365	40.0511	48.2133	46.655	16.5617	10.2523	24.0126	27.3373	40.144	33.2072	35.8278	27.5582	31.0503	36.1229	34.3645	34.9279	26.4076	20.9581	36.8018	37.3652	35.0678	29.5971	14.5876
	6.31206	0.301498	0.164737	0.434341	30.9237	89.7459	78.8987	82.4191	102.474	73.6523	90.4416	64.7478	80.0618	45.9507	20.4683	23.4581	98.7071	104.241	73.6874	67.7162	38.8263	56.7931	47.0924	79.7465	71.3606	57.6404	57.8299	52.5051	75.0722	85.478	47.0574	48.0462	51.4748	65.3971	71.5724
	7.87813	0.337261	0.176096	0.363597	36.4868	83.9192	83.0327	85.4654	99.9171	80.5748	97.5453	69.2954	82.8468	41.4689	23.252	25.5198	96.1977	112.382	80.1662	72.3458	40.9735	58.1444	51.7441	73.6747	64.8306	52.7786	55.2081	54.7069	74.306	86.0924	49.0583	47.9335	52.4794	66.6327	118.458
	5.53625	0.366719	0.135524	0.352389	35.7075	14.8114	14.2083	12.6038	6.63553	14.6041	6.76825	20.3602	13.9237	34.4737	42.2289	40.8518	8.37254	0.438095	14.9703	18.9252	33.6359	25.9664	28.3866	20.452	24.4728	29.8478	27.8714	27.6339	18.7585	12.7137	29.9359	30.8442	28.2849	22.0237	4.5549
	5.94787	0.356006	0.177209	0.355204	3.78583	28.1205	28.5833	30.6979	40.0229	27.592	39.4028	19.2063	28.7707	1.45094	13.4135	11.5459	37.4178	50.067	27.1388	21.3542	0.71876	10.9795	7.06684	20.1528	14.0506	5.86479	8.37299	8.52777	21.9589	30.7317	4.8741	3.7033	7.30386	19.0647	59.308
	7.69135	0.289499	0.139763	0.398724	29.1585	81.6628	75.2648	76.7346	94.3552	70.1601	86.7663	61.164	74.5217	39.7334	18.0212	19.6109	90.7393	100.133	70.3355	64.0679	34.5549	52.3144	43.7043	74.1471	65.4162	52.5741	52.0124	48.9005	69.4645	79.0742	42.6205	43.1299	46.0829	60.5664	78.925
	6.35525	0.365093	0.150761	0.350809	17.7373	8.88129	9.74729	11.7122	19.3157	9.21024	19.2447	1.85736	10.0311	16.2495	26.0975	24.3951	17.0959	28.4473	8.7541	3.69265	15.1669	5.33398	8.42456	1.77545	3.38943	10.258	7.79092	7.43809	3.87745	11.5675	10.4297	11.5902	8.34908	11.6504	35.7084
	5.41666	0.345037	0.185523	0.361658	2.56899	30.8302	30.5165	32.4674	42.4983	29.054	41.1069	20.836	30.5627	0.633384	12.1117	10.3483	39.8471	51.7865	28.693	23.0132	0.662869	12.7578	8.40058	23.1554	16.9066	8.40927	10.4827	10.2701	24.1539	32.7709	6.3934	5.45243	8.86729	20.5365	58.6804
	5.29144	0.348045	0.140616	0.360903	31.2633	7.82611	7.96031	6.52557	0.473053	8.91232	0.425954	14.7556	7.87901	29.1007	38.0216	36.7381	1.39621	7.13251	9.18601	13.2196	28.9754	20.4869	23.503	13.3386	17.7296	23.6956	22.1407	22.2511	12.4855	6.35089	24.9437	25.6452	23.1898	16.7432	8.55148
	7.40236	0.269334	0.143775	0.442335	49.1452	119.311	104.709	107.331	132.074	96.865	116.378	87.7748	104.875	68.6923	37.8488	40.318	127.756	131.542	97.3423	91.1582	57.957	79.4889	67.0639	110.472	100.491	84.0835	81.9047	74.8209	101.264	111.757	67.5986	69.6409	72.4227	89.3823	84.459
	7.49515	0.346666	0.131594	0.366674	7.09184	25.2861	24.5803	26.6389	36.4077	23.1787	34.6677	15.363	24.8111	3.63111	16.1091	14.293	33.8699	44.8763	22.8203	17.4417	3.77162	7.75723	3.50931	17.7424	11.8256	3.65877	5.71157	5.3053	18.7084	26.992	1.69797	0.843868	4.14447	16.646	43.6066
	5.55798	0.361544	0.156178	0.404395	15.5305	17.5217	14.0807	17.4092	27.6628	12.8376	23.2356	5.83315	15.6563	9.60343	23.1794	20.5395	25.2877	32.7137	12.3939	7.74008	10.8299	0.427404	4.88697	8.95757	3.89439	3.95403	1.45627	3.22836	10.0845	18.1438	5.83336	6.34105	2.97852	12.4911	23.1185
	5.8699	0.251635	0.177857	0.367172	35.7696	87.0937	83.5217	81.923	99.4131	76.9243	94.6985	67.9751	79.8758	43.9107	23.5814	23.1223	95.7031	108.089	77.5699	71.0017	38.6829	58.1162	49.1595	83.4839	73.5005	60.2382	57.2035	55.572	75.8341	84.2977	47.2818	47.9409	49.8192	66.5967	102.999
	7.91957	0.312165	0.154843	0.392126	35.7596	88.8389	83.6039	85.9881	103.256	79.446	96.6506	69.3021	83.5182	45.2531	23.6367	25.8735	99.4746	111.055	79.3502	72.3526	41.4911	59.4806	51.3348	79.4074	70.4949	57.4856	58.3619	55.7724	76.8862	87.8303	49.7983	49.7419	53.5471	68.1032	96.3896
	7.55034	0.308442	0.143328	0.401729	23.2467	73.0925	67.0906	69.4557	85.8876	62.9959	78.6692	54.0048	67.2265	33.1411	12.5168	14.6847	82.4293	91.7071	62.9508	56.7797	28.9303	45.4252	37.605	64.4346	56.3695	44.2967	44.8797	41.9214	61.563	71.4217	36.5261	36.7186	40.0852	53.3123	72.3201
	5.46909	0.375392	0.162514	0.435223	11.3054	26.5438	20.4746	25.3058	37.2595	19.2503	30.1147	11.9548	23.377	2.66368	18.8738	15.1952	34.7058	40.2559	18.6679	13.972	4.87725	5.94166	0.766816	15.9409	10.9218	2.32204	5.57717	2.48597	17.4489	26.4234	0.381483	0.0648369	3.95365	15.4147	22.0641
	6.69677	0.291121	0.174238	0.4468	57.4075	131.282	115.872	120.125	145.771	108.717	129.06	98.5441	117.357	77.9002	45.3659	48.9771	141.199	145.482	108.909	102.122	67.5808	89.6412	77.0662	119.619	109.498	92.4394	91.8576	84.3222	112.319	124.437	77.6114	79.3544	83.116	100.102	100.335
	5.08462	0.388735	0.141632	0.383206	38.6881	16.8435	17.7721	15.1614	8.83183	17.9127	10.5165	23.4621	16.5051	36.0368	44.6287	42.5827	10.528	3.45332	18.3888	22.083	35.626	28.4852	31.0103	23.5449	27.1397	32.4491	29.9201	30.4597	21.3695	15.1179	32.1137	32.9172	30.1183	24.6092	5.31899
	5.69833	0.271526	0.140381	0.374931	3.21592	33.7275	30.834	30.6074	43.0022	26.7052	39.2431	20.0431	29.0506	2.86192	11.898	11.6072	40.3417	49.024	26.9932	22.206	0.502938	13.0132	6.82829	29.7965	22.931	13.5441	12.3004	10.9338	25.5611	32.1692	5.5585	5.8561	7.64054	20.9654	40.0188
	5.58532	0.276959	0.12532	0.391438	13.1455	21.689	17.7909	18.1914	29.9678	14.059	25.2985	8.14779	16.7611	6.39797	20.681	20.0101	27.5498	34.1501	14.2753	10.0964	9.97809	2.14578	3.70039	17.4697	11.4444	2.80825	1.90759	0.0324471	13.6768	19.7993	4.5205	4.1104	2.38471	13.5238	19.9535
	6.87356	0.333472	0.132131	0.358925	12.2781	17.8018	17.552	18.8706	28.0292	15.9084	26.8347	8.67886	17.2073	9.38794	20.8418	19.5504	25.6472	36.3253	15.6764	10.6371	9.63404	1.44544	2.62846	11.5247	5.78379	1.9252	0.51937	0.677872	11.7847	19.2462	4.43301	5.1648	2.32689	13.0456	36.8359
	7.44964	0.28527	0.176969	0.363698	52.9477	108.525	106.003	105.882	124.045	100.446	120.072	89.3309	103.333	60.3953	38.7199	39.3372	119.877	135.754	100.711	92.7423	56.7682	77.6017	68.7417	101.561	90.8355	76.5287	75.5758	74.3919	96.7589	107.727	66.2014	66.1116	69.391	87.1144	135.991
	7.13639	0.326527	0.185323	0.434344	58.0348	127.762	115.494	121.201	144.402	110.57	130.53	99.0584	118.157	75.1927	45.1112	49.705	139.855	147.661	110.249	102.645	68.1976	89.0681	78.2125	113.346	103.63	87.506	89.6562	83.5656	110.59	124.312	77.9416	78.5337	83.6132	99.4415	114.215
	5.20637	0.358758	0.196975	0.447727	16.2302	68.3644	58.5372	64.6263	81.6075	56.048	70.4604	47.0255	62.1837	29.5043	6.75711	11.4162	78.2287	83.5353	55.4641	49.6746	25.0424	39.7033	32.0927	55.061	48.3947	36.6538	40.0484	35.1095	55.3908	66.667	32.0678	32.1678	36.8342	47.4102	57.6554
	5.30379	0.395324	0.14097	0.429963	31.2793	2.85805	6.9204	2.78787	5.92019	7.33066	0.973159	13.2913	4.34886	25.2793	37.3213	34.2085	3.94959	8.99277	7.90998	11.7289	26.2537	18.1753	21.7863	11.7065	15.4889	21.9458	18.8058	20.9091	9.52898	2.19748	22.2563	22.7641	19.4321	15.0466	4.48495
	7.46087	0.292066	0.16967	0.35259	39.2157	87.5963	86.9373	86.7018	102.198	82.4168	100.184	71.9516	84.348	44.2973	25.8814	26.3565	98.4361	114.549	82.5725	75.0499	42.1309	60.8123	53.3662	81.1451	71.3944	58.7397	58.3208	58.0351	77.7754	87.9601	50.6308	50.1884	53.3682	69.3986	120.289
	5.1347	0.329218	0.188907	0.38994	5.41723	45.7841	42.2963	44.728	57.5635	39.7345	52.9517	31.4867	42.7235	12.1357	4.17936	2.05057	54.6321	64.3483	39.4957	33.8559	10.0388	23.6297	17.7517	37.5003	30.7487	20.874	22.3943	20.6377	36.8526	45.8539	16.3975	16.0522	19.4202	30.7426	59.2966
	6.13981	0.293414	0.116747	0.386833	15.4329	17.5528	14.4139	15.1874	26.0983	11.3232	22.1544	5.25936	13.7301	9.57947	22.955	22.0431	23.7522	30.9325	11.4079	7.15594	12.315	0.815187	6.10381	12.7355	6.99222	1.19712	1.40369	2.92983	10.1351	16.4785	7.07753	6.9428	4.9462	12.3811	18.6664
	7.12538	0.369315	0.136514	0.414686	5.92444	31.8976	27.2638	31.5495	43.3089	26.0136	37.5519	18.1757	29.5513	1.45441	14.3021	10.9696	40.6427	48.2106	25.4508	20.305	0.116952	11.3714	6.29556	21.6312	16.125	7.28851	10.4278	8.04683	23.2039	32.4449	5.4378	4.90342	8.84385	19.6107	32.5684
	7.36865	0.388528	0.148041	0.416323	0.378261	39.2848	34.6	39.8959	51.9484	33.939	46.0093	25.2828	37.6812	7.13654	9.36194	5.32089	49.1215	57.5319	33.1641	27.5402	6.15116	17.9309	12.9248	27.3011	21.6645	12.4732	16.6742	14.2301	30.2423	40.5911	11.9441	11.1125	15.7436	25.42	43.0471
	7.08563	0.262324	0.162547	0.443994	67.0228	146.358	129.466	132.058	160.223	120.228	142.174	110.303	129.364	89.4966	54.5198	57.053	155.382	159.02	120.868	114.092	76.8377	101.21	86.964	137.103	125.818	107.252	104.215	96.0381	125.826	137.241	87.6994	90.2087	93.0485	112.313	107.735
	6.80903	0.381864	0.128926	0.378104	24.0537	2.68168	1.79699	4.71816	12.4872	1.48688	10.6836	5.32692	3.08367	21.0182	31.4511	29.1286	10.3945	19.3635	0.946136	3.62108	20.5233	11.5922	14.7276	5.21312	9.73885	16.3012	13.4104	13.9389	2.79615	4.77715	16.1574	17.1293	13.7938	11.8049	16.9544
	6.71511	0.340388	0.111766	0.359387	27.2181	2.37051	2.51457	1.22959	6.26208	3.70509	5.32204	9.7966	2.63443	24.9043	34.3545	33.1539	4.28511	13.257	3.94369	8.1713	24.9319	15.8383	19.1206	7.86734	12.5783	18.931	17.5368	17.6454	7.31796	0.984336	20.6395	21.3158	18.8456	13.3336	12.1889
	7.80676	0.322655	0.138561	0.367385	9.73895	48.8743	47.4669	48.9741	61.2067	44.8708	58.6457	36.155	46.9435	14.5127	0.697509	0.823073	58.2075	70.3894	44.6888	38.6083	13.2923	27.4433	21.845	41.41	34.1618	24.2417	25.4683	24.7488	40.7407	49.7861	19.8793	19.2699	22.5655	34.333	67.3612
	6.95672	0.303303	0.117373	0.434083	2.92535	49.0729	40.6114	43.439	59.1429	36.5567	49.7408	29.5177	41.5767	14.6654	5.31392	2.92296	56.1821	60.6108	36.5673	31.8514	9.15456	23.2392	15.6606	41.109	34.534	23.7737	24.0137	19.8569	37.5774	45.8112	15.6157	16.3607	19.0998	30.5691	30.2774
	5.42773	0.247713	0.190229	0.441999	61.9367	139.199	122.65	124.193	151.913	112.899	134.351	103.691	121.7	83.9893	49.9302	51.7301	147.226	150.401	113.734	107.361	70.929	95.0256	80.7974	131.813	120.592	102.377	98.2273	90.2575	119.142	129.496	81.5637	84.3052	86.4944	105.79	104.585
	5.20766	0.296263	0.143148	0.398273	12.4185	22.9478	18.7669	19.9663	31.7454	15.5201	26.7348	9.30225	18.437	5.4297	20.0238	18.8089	29.2943	35.8687	15.5852	11.2717	8.68595	3.23411	2.46703	17.5131	11.6524	3.015	2.91906	0.876361	14.7745	21.4596	3.24588	2.99478	0.855268	13.9936	22.3634
	5.22672	0.363982	0.160644	0.370304	24.2335	2.11573	1.53064	3.76834	11.5508	0.816469	10.0881	5.78141	2.21062	21.4535	31.6305	29.7714	9.47546	18.575	0.40309	4.08376	21.1964	12.0439	15.3025	4.83972	9.52023	16.099	13.8315	14.1892	3.22316	3.91638	16.7912	17.6428	14.6431	11.7492	20.234
	5.49286	0.331866	0.156007	0.376375	13.6462	17.8761	16.1858	17.8971	27.7327	14.3221	25.1127	7.39463	16.2538	9.33083	21.7618	20.2093	25.3563	34.4596	14.1059	9.32969	10.3692	0.650734	3.79595	11.3208	5.74293	2.11785	0.779743	1.64689	11.1853	18.5658	5.20266	5.68865	2.89856	12.791	31.5665
	6.14763	0.313143	0.181785	0.386394	25.3708	73.437	69.3233	71.3473	86.8779	65.6222	81.4893	56.1526	69.0663	33.4061	14.0203	15.9649	83.4011	94.7961	65.5227	58.9662	30.3488	46.8945	39.5957	64.8744	56.613	44.7405	45.6039	43.5656	62.7861	72.8942	37.9949	37.8192	41.3499	54.8222	87.812
	5.67909	0.270793	0.103125	0.415014	19.0459	16.0586	10.4248	11.2023	23.3516	6.51158	17.0572	1.30807	9.87956	10.7288	25.6413	24.7402	21.0567	25.2733	6.75903	3.13346	15.2837	3.76214	9.8515	11.8636	6.31319	2.14945	3.2501	5.97279	7.50483	13.1448	10.1193	9.37325	7.85944	11.6766	3.54225
	5.8061	0.318092	0.174857	0.421842	19.5532	70.6604	62.6812	66.1515	83.1233	58.7973	73.9511	50.1183	63.9121	31.2704	9.54763	12.4485	79.7164	86.769	58.6477	52.8231	26.375	42.2829	34.2737	60.8318	53.2802	41.2508	42.3803	38.4298	58.3466	68.3582	33.754	34.1279	37.7044	50.054	64.5297
	6.56549	0.300032	0.148683	0.409127	16.0179	64.3566	57.6606	59.7989	75.9817	53.3456	68.1885	45.1636	57.7417	26.4216	6.16681	8.14917	72.7076	80.3569	53.3921	47.7792	21.6177	37.3955	29.5862	56.5157	48.8764	37.2495	37.3325	34.0496	52.9196	61.9577	28.8382	29.2941	32.2484	44.8659	59.1302
	7.10254	0.301785	0.154203	0.418112	32.1842	88.7328	79.9638	82.8558	101.892	74.9699	91.8828	65.7345	80.491	45.1715	21.1855	23.7536	98.1355	105.79	75.0018	68.7207	39.1572	57.1584	47.978	79.2935	70.6898	57.2469	57.4544	53.1496	75.0952	85.5138	47.4058	48.0699	51.5081	65.7306	78.5114
	5.67859	0.339289	0.13091	0.419331	20.0054	13.3911	8.59909	11.4797	22.2942	6.63058	16.6355	0.473338	9.89815	12.7806	26.8707	24.5525	20.019	25.4132	6.37443	2.28369	15.2694	4.98548	9.92305	5.896	1.00154	6.82907	5.26921	7.67244	5.48581	12.6678	10.4194	10.4558	7.66557	11.4221	8.67032
	6.02605	0.244834	0.125575	0.437223	14.2265	68.0966	56.9231	57.7215	77.0431	50.0038	65.151	43.51	55.9826	29.2983	5.67014	6.74316	73.7493	76.4265	50.6218	46.0958	20.2614	37.2899	27.3402	63.2595	55.271	42.4937	39.4081	34.0366	54.2121	61.3987	27.7626	29.6595	31.1218	44.8544	38.5321
	6.42154	0.272253	0.159143	0.446312	43.9526	112.31	97.7094	100.575	124.679	90.2088	109.02	81.4189	98.1791	63.3071	33.1352	35.7455	120.499	123.714	90.6315	84.6878	52.7945	73.5269	61.4605	103.338	93.7894	77.8885	75.9922	68.8993	94.6263	104.901	62.0969	64.0946	66.8857	83.1058	78.8671
	6.79661	0.284961	0.103483	0.401751	9.63154	27.5864	22.7569	23.7208	36.3011	19.0036	30.6583	12.8179	22.1905	1.86177	17.3369	16.2679	33.7653	39.9658	19.1636	14.8507	5.79208	6.7338	0.545894	22.49	16.3549	7.2748	6.68235	4.33843	18.8527	25.4699	0.121712	0.337023	2.31138	16.0408	20.475
	6.43509	0.303037	0.132276	0.414828	1.61681	44.6122	38.2316	40.3968	54.8136	34.4826	47.4692	27.3215	38.5753	11.2344	6.91645	4.98184	51.9334	58.1714	34.4956	29.6156	6.84049	20.6326	13.6961	37.3845	30.7621	20.504	20.7246	17.5904	34.3252	42.3563	13.1662	13.607	16.275	28.0253	36.0873
	6.24836	0.371031	0.15702	0.43447	1.30021	40.8585	34.0909	39.2833	52.6547	32.584	44.7068	24.5416	37.1596	8.34701	9.70473	5.73548	49.8146	55.9383	31.9762	26.7856	5.74904	17.8738	12.0424	29.3271	23.6951	14.0935	17.5141	14.0748	30.72	40.5767	11.6202	11.3224	15.5449	25.5047	35.0753
	7.63343	0.333544	0.13029	0.363925	2.84488	31.0667	30.3376	31.9493	42.3423	28.4565	40.5649	20.5004	30.1027	0.815284	12.2322	10.699	39.6941	51.0837	28.1987	22.6716	0.308183	12.6051	7.96401	23.9657	17.6359	9.01605	10.582	10.1827	24.1637	32.4535	6.08104	5.33801	8.49184	20.4258	49.5813
	5.96318	0.247987	0.189601	0.443759	77.627	162.782	144.314	146.121	176.695	133.591	157.123	123.517	143.382	102.13	64.5181	66.5707	171.547	174.738	134.503	127.545	87.6456	114.088	98.4012	154.556	142.273	122.237	117.704	108.806	140.611	151.995	99.3176	102.367	104.783	125.913	123.42
	5.99656	0.281744	0.145843	0.370722	1.58158	39.4976	37.0735	37.0794	49.6064	33.1622	46.2359	25.9257	35.3986	7.30022	7.69629	7.22704	46.823	56.6183	33.3708	28.1946	4.39127	18.3432	12.1884	34.8801	27.7598	18.0936	17.2875	16.1378	31.2769	38.4899	10.6928	10.7896	12.8947	25.7247	50.134
	6.54955	0.248546	0.19088	0.426768	89.6817	176.247	159.895	160.866	191.642	148.928	173.995	137.788	157.957	112.486	75.0101	76.5493	186.217	192.776	149.89	142.073	98.8829	126.885	111.081	168.361	155.042	134.301	129.574	121.722	154.402	166.47	111.248	113.978	116.557	139.328	148.612
	6.45993	0.329898	0.131588	0.353529	17.8685	9.83805	9.9609	10.9551	19.3744	8.3762	18.6217	1.61619	9.41585	15.5136	25.9536	24.9075	17.1535	27.4663	8.18593	3.44713	15.6412	5.23419	8.99183	4.25495	1.17464	8.34605	7.16757	7.13478	4.38576	11.2678	10.7696	11.4739	8.89194	11.4962	29.3597
	7.9377	0.317866	0.147378	0.404069	30.0361	82.6353	76.2488	79.2852	96.4805	72.3223	88.7696	62.6335	76.8702	40.4814	18.6838	21.3371	92.8251	102.676	72.1626	65.5639	36.3656	53.5376	45.4645	72.6932	64.3286	51.6652	52.8639	49.6952	70.4707	81.24	44.3296	44.3943	48.2377	61.8723	82.6104
	7.41322	0.270875	0.170009	0.35986	50.4664	105.079	102.731	101.665	119.762	96.5812	116.043	85.9949	99.2658	57.7451	36.5164	36.4835	115.673	131.208	97.0368	89.3462	53.6324	74.524	65.5082	99.657	88.8428	74.6474	72.6886	71.6254	93.5241	103.681	62.9972	63.1425	65.8704	83.8599	130.62
	6.75413	0.34949	0.11509	0.355452	27.7785	3.66669	3.42332	1.99948	5.12585	4.33588	4.56644	10.5377	3.42318	25.9013	34.9664	33.6749	3.17002	12.5151	4.63282	8.92574	25.54	16.6637	19.7053	9.39667	14.0224	20.215	18.5413	18.4689	8.35735	1.90287	21.3191	22.1264	19.5308	13.946	13.3792
	7.08602	0.268458	0.13704	0.446231	37.682	103.219	89.1535	91.6979	114.878	81.7955	99.8271	73.4873	89.4327	56.3141	27.3737	29.7378	110.881	113.818	82.2472	76.6132	46.0512	65.9877	54.3375	94.9662	85.7762	70.5092	68.4309	61.6069	86.2379	95.91	54.9731	56.9617	59.5067	75.1522	67.7538
	6.45491	0.357777	0.126338	0.377483	23.8323	3.47716	2.28488	4.53431	12.7614	1.32875	10.6949	5.15367	2.98675	20.4063	31.1226	29.253	10.6635	19.1775	0.956477	3.44471	20.598	11.2718	14.796	3.42823	8.14737	14.8993	12.8202	13.4705	2.2204	4.85307	16.1326	16.8417	13.9231	11.5683	15.2332
	6.77011	0.361624	0.194945	0.426647	41.3366	100.687	91.8317	98.4158	117.29	89.3435	106.79	77.9649	95.4529	54.3668	29.1772	34.2844	113.247	122.696	88.5978	81.1715	50.6927	68.2698	59.9397	85.3028	77.035	63.3453	67.5987	63.1074	86.5862	100.25	59.1359	58.7472	64.4492	77.4867	101.507
	5.44762	0.281018	0.177284	0.399191	22.3012	72.4175	66.0942	67.1275	84.1024	60.8865	76.691	52.5725	65.0824	32.6219	11.8459	13.109	80.6772	89.2262	61.1466	55.3216	27.2772	44.3077	35.9176	65.9013	57.5279	45.2451	44.2111	41.1517	60.7003	69.5035	34.9653	35.6111	38.1672	52.128	73.1706
	6.57552	0.320636	0.187172	0.416385	44.7618	105.498	96.7023	100.79	120.809	92.2359	110.544	81.5687	98.0662	58.0672	32.457	35.8909	116.701	126.098	92.0211	84.8402	52.7075	71.8474	62.4498	93.6343	84.4768	70.0964	71.6344	67.2705	91.0618	103.253	61.603	61.8811	66.2848	81.2156	104.085
	7.64312	0.253784	0.101473	0.360542	1.44751	38.8838	36.9008	35.585	48.2456	32.1382	45.3916	25.3366	34.0495	6.82813	7.81261	8.23842	45.4875	55.4139	32.6007	27.595	3.35116	17.7856	11.3232	36.2373	28.7631	18.999	16.8476	15.9629	30.8406	37.2019	9.74721	10.1089	11.5563	25.1958	45.4431
	6.26536	0.397702	0.108489	0.363857	44.0594	25.6109	25.3549	23.1338	18.0455	25.1669	18.4748	30.4438	24.3742	42.7806	49.7349	47.9783	19.5702	11.9853	25.647	29.1905	41.6931	35.3351	37.242	31.6401	34.9367	39.5555	37.063	37.0178	29.147	23.366	38.54	39.4975	36.8565	31.8428	11.3307
	6.22059	0.267341	0.15103	0.383227	17.3482	63.531	58.9822	58.8243	74.4945	53.6725	68.9277	45.7949	56.9534	25.7865	7.05674	7.48951	71.2481	80.7415	54.0662	48.4218	21.0099	37.5573	29.686	58.7824	50.463	38.8512	37.0963	34.9352	53.0629	60.9734	28.4095	28.9871	31.0484	44.9725	67.3784
	5.71975	0.373848	0.166187	0.417322	7.85517	29.3721	24.6782	29.108	40.6522	23.5711	34.8436	15.8391	27.1274	0.488157	16.0432	12.6219	38.0354	45.3378	22.9807	17.9263	1.98578	9.19388	4.24542	19.0022	13.6652	5.01001	8.28252	5.86683	20.7837	29.9699	3.44099	2.88995	6.85456	17.8507	32.4715
	7.11891	0.283766	0.19639	0.372214	71.2465	135.381	131.117	131.328	152.496	124.611	146.628	112.373	128.476	81.0527	55.6314	56.5588	147.798	164.175	124.931	116.2	76.1532	99.6196	89.2473	127.321	115.369	99.0639	97.8681	95.8366	121.436	133.705	86.7673	86.9167	90.5477	110.34	162.645
	5.43605	0.241863	0.135006	0.447384	13.4826	68.6758	56.2937	57.3212	77.2678	49.1398	64.2335	42.8824	55.6025	29.7438	5.24635	6.47228	73.9698	75.4103	49.785	45.4569	19.9683	37.0324	26.7422	63.7373	55.8416	42.8746	39.6117	33.6538	54.1769	61.2587	27.4707	29.5908	30.9721	44.6177	35.0905
	7.22466	0.330522	0.198257	0.447831	77.8887	159.333	143.217	150.676	177.97	137.606	160.057	124.777	147.193	99.4765	63.7793	69.6533	172.798	179.46	137.179	128.827	90.5843	114.071	101.325	141.887	131.186	112.662	115.451	107.451	138.775	154.551	101.584	102.51	108.443	125.875	136.652
	5.9513	0.340553	0.109492	0.357929	36.7407	15.2605	15.298	14.2056	7.74426	16.317	8.47326	21.6235	15.4264	34.8192	42.9626	41.9358	9.46064	1.57654	16.5253	20.2113	34.7944	26.8978	29.7237	20.0162	24.1151	29.62	28.4048	28.456	19.5141	14.0109	31.0665	31.6688	29.5212	22.979	2.31606
	7.00208	0.358891	0.164054	0.432281	20.162	71.6087	63.3345	69.0302	85.5373	61.0124	75.8818	51.4769	66.5216	31.9998	9.98754	14.3967	82.0854	89.3743	60.4086	54.2062	28.3869	43.4363	36.0939	58.4852	51.4689	39.6731	43.1505	38.971	59.2121	70.7706	35.5993	35.4199	40.205	51.3068	64.7601
	6.35996	0.350127	0.14522	0.371967	13.2601	17.4463	16.4132	18.5857	27.8702	15.1513	25.8615	7.84597	16.8604	9.66143	21.6087	19.7433	25.4913	35.4349	14.7888	9.78916	9.90151	0.826874	3.1988	10.0968	4.62921	3.04383	0.984202	1.55335	11.1144	18.9566	4.79724	5.57418	2.41406	12.8587	34.1542
	5.00033	0.383423	0.15367	0.370795	34.9966	12.7305	13.024	10.6369	4.25959	13.1926	5.33631	19.0952	12.0364	32.8731	41.4314	39.5206	6.04081	2.09832	13.6644	17.6375	32.1807	24.5819	27.1164	19.3894	23.2815	28.8097	26.3041	26.5288	17.1718	10.6886	28.4609	29.3741	26.5078	20.6541	3.91346
	7.06943	0.328164	0.1642	0.432557	33.8365	92.5015	82.3999	87.2372	106.695	78.3401	95.2231	68.5221	84.6505	48.0703	22.826	26.7189	102.85	109.754	78.0483	71.5586	42.3642	59.9796	50.901	80.2432	72.0211	58.4344	60.3581	55.338	78.1194	89.7918	50.5989	51.0306	55.38	68.7515	79.4336
	7.86803	0.392053	0.127306	0.362181	18.704	8.07667	8.48901	11.5078	18.9477	8.61644	18.3759	1.0229	9.72947	16.8684	26.9448	24.5334	16.7347	27.7489	7.96178	2.84315	15.3994	6.07388	8.907	0.399992	5.24185	11.9749	8.5558	8.46263	2.9486	11.213	10.7987	12.141	8.41251	11.6426	30.734
	7.69511	0.371518	0.126453	0.403874	8.05762	27.5733	24.0556	27.9991	38.9013	23.0356	34.2808	15.2277	26.0454	1.87181	16.4624	13.3724	36.3171	44.7079	22.4674	17.3039	2.81995	8.31231	3.66884	17.7589	12.3339	3.89232	7.0283	5.19627	19.6211	28.6543	2.57289	1.87548	5.75019	17.1436	32.0625
	5.38084	0.243824	0.156926	0.37565	12.1224	55.9839	51.9434	50.5921	65.7566	46.0594	60.8195	38.9387	48.9369	19.9813	2.31689	1.91811	62.6727	71.7873	46.6714	41.4422	14.8292	31.1137	23.2704	53.2752	44.9896	33.7679	30.8174	28.9478	46.0832	52.8577	21.9979	22.8122	24.1714	38.1682	60.8098
	7.332	0.253976	0.169761	0.411632	74.474	150.295	138.144	138.571	165.16	128.754	151.695	118.033	135.868	92.5249	60.3633	61.461	160.227	169.049	129.552	121.961	81.8525	107.243	93.6594	143.229	130.911	112.456	108.631	102.809	131.785	143.064	93.1048	95.0623	97.6343	118.537	133.998
	6.82734	0.305502	0.174618	0.37955	33.72	84.1444	80.4389	81.9474	98.2784	76.2519	93.2391	66.2478	79.5717	41.6422	21.5055	23.1388	94.5895	107.298	76.2388	69.2433	38.4484	56.248	48.4966	75.8748	66.9032	54.2973	54.7351	52.9146	73.1235	83.5715	46.6271	46.4577	49.9732	64.6609	101.33
	7.93601	0.353461	0.146408	0.43992	24.3931	79.116	69.4509	75.4058	93.2003	66.6796	82.1406	57.0446	72.8343	37.7744	14.1062	18.7116	89.6058	96.0397	66.1167	59.8743	33.254	49.027	41.0126	65.5918	58.326	45.8688	49.17	44.3142	65.6751	77.4953	40.779	40.8395	45.653	57.2241	64.6278
	5.73527	0.280357	0.143812	0.370046	3.93342	31.8832	29.6271	29.5653	41.4106	25.8899	38.2629	19.0646	27.9826	1.44329	12.7107	12.3124	38.7797	48.0651	26.0992	21.2099	1.32636	11.8907	6.05974	27.6129	20.8614	11.7177	10.8925	9.8253	24.1251	30.906	4.6375	4.73911	6.69878	19.9839	41.8444
	7.65114	0.341702	0.191448	0.391489	54.2424	113.014	108.058	112.39	130.815	104.961	124.154	92.5471	109.36	63.8487	40.1036	43.7417	126.521	141.064	104.434	96.0165	61.4146	80.9231	72.669	99.73	90.059	75.7653	78.8837	76.3535	100.069	113.802	70.6328	69.8752	75.2557	90.7139	134.772
	6.24254	0.330299	0.111184	0.449675	16.0777	22.5581	14.7914	18.3537	31.3234	12.117	22.7127	6.08531	16.7103	5.72943	22.7008	19.9002	28.8801	31.8661	11.9171	7.99678	10.0173	1.07588	4.9851	14.2865	9.24659	0.476414	1.78496	2.06942	12.7705	20.2158	4.82282	4.35918	1.56155	13.0135	3.90986
	6.18731	0.273087	0.118703	0.4172	1.89847	40.8516	33.8542	34.9447	49.7306	29.1626	41.9284	22.8378	33.3292	8.34175	9.86413	8.67174	46.9449	51.9142	29.4422	25.0511	2.79581	16.7255	9.33397	35.5665	28.8783	18.6073	17.3829	13.9961	30.3997	37.3086	9.04948	9.95273	11.8422	24.5037	26.5533
	5.92108	0.342705	0.19026	0.428321	27.3967	81.9378	73.2492	78.3636	96.1108	70.1175	86.0353	60.3533	75.8129	39.9449	16.664	20.7134	92.4623	100.083	69.6688	63.2426	35.5504	51.9041	43.8145	69.3733	61.6972	49.0637	51.7705	47.4158	68.7908	80.4154	43.2841	43.3318	47.9022	60.2231	77.8498
	7.25605	0.331916	0.166141	0.427813	36.2658	94.9823	85.4562	90.3628	109.682	81.5913	98.7306	71.4247	87.7091	49.9785	24.884	28.8343	105.781	113.578	81.2473	74.5135	44.7223	62.514	53.563	82.4161	74.0535	60.3955	62.5915	57.8444	80.7599	92.7609	53.064	53.3278	57.8655	71.4103	85.5049
	6.74361	0.246567	0.146562	0.434705	46.4894	114.995	101.103	102.106	126.61	92.3708	111.771	83.9531	99.8661	65.3721	35.4207	36.7819	122.394	126.256	93.1403	87.2676	54.0953	75.8569	63.2573	108.742	98.5002	82.2175	78.3977	71.7191	97.4327	106.71	63.6923	66.0279	67.9603	85.5347	81.8591
	6.01435	0.389128	0.189008	0.416207	8.09544	51.0959	46.0378	51.804	64.8583	45.3454	58.4371	35.9389	49.3978	16.2215	1.65985	2.73832	61.7912	70.9476	44.4986	38.3883	15.1845	27.9522	22.5378	38.0616	31.951	21.9866	26.5739	23.9332	41.2992	52.5462	21.4667	20.5527	25.5928	35.0653	60.3217
	6.34335	0.252319	0.178003	0.425105	65.3174	140.194	126.357	127.345	153.857	117.057	138.852	107.199	124.782	84.7553	52.4258	53.8635	149.134	155.291	117.839	110.932	73.3052	97.5645	84.0032	133.013	121.456	103.505	99.7062	93.0541	121.394	132.085	84.0443	86.2864	88.6782	108.39	115.949
	5.97686	0.309604	0.167732	0.430707	22.4837	76.604	67.1173	70.6349	88.8937	62.6225	78.2457	54.0513	68.3836	35.8421	12.5348	15.4828	85.3794	91.268	62.5644	56.8271	29.8224	46.3993	37.664	66.7993	59.0272	46.3862	47.0472	42.3732	63.257	73.2624	37.4626	38.1684	41.6046	54.421	63.2007
	7.70564	0.280082	0.196077	0.376381	88.7385	160.63	155.04	155.26	179.179	147.519	171.852	134.25	152.144	100.474	71.7407	72.7556	173.985	191.119	147.935	138.471	94.4014	120.452	108.658	151.932	138.731	120.546	118.893	116.226	144.771	158.127	106.154	106.536	110.389	132.307	185.84
	7.12939	0.260667	0.182188	0.405919	79.0828	155.185	143.987	144.548	170.973	134.912	158.351	123.566	141.722	96.2856	64.298	65.5058	165.932	176.291	135.622	127.594	86.3659	112.118	98.719	147.493	134.916	116.303	112.99	107.619	136.9	148.786	97.8296	99.5023	102.412	123.649	146.94
	7.61738	0.390418	0.100231	0.42739	25.0455	5.82014	1.50626	5.81404	15.3004	0.951967	10.0352	5.49824	4.13225	18.6041	31.6469	28.3869	13.1552	18.7344	0.354829	3.79549	19.7148	10.8374	14.8024	3.56127	7.73441	14.7807	11.5295	13.7597	1.40196	6.47571	15.3417	15.8678	12.327	11.6178	1.20414
	5.87833	0.369585	0.157063	0.364726	19.2907	8.0877	7.96928	10.3758	18.3202	7.42665	17.2609	0.262375	8.69824	16.86	27.2948	25.2996	16.1189	26.3495	6.94481	2.06892	16.1945	6.56014	9.81432	0.574401	4.39384	11.2832	8.67729	8.81618	2.67728	10.3851	11.5351	12.5718	9.28278	11.4274	29.9218
	7.93585	0.3431	0.134805	0.360366	0.416673	34.7381	34.499	36.3999	46.7194	32.9398	45.375	24.4935	34.4475	3.6393	9.42995	7.6869	43.9897	56.3568	32.5856	26.7366	3.65798	16.1553	11.6581	26.9744	20.5074	11.7526	13.8002	13.6259	27.8971	36.717	9.56991	8.61052	12.0829	23.5677	57.5122
	6.36679	0.36163	0.174639	0.443298	19.3597	72.0872	62.6062	68.8135	85.8642	60.2428	75.008	50.8521	66.2926	32.3679	9.49708	14.2501	82.4063	88.4691	59.6117	53.5701	28.2103	43.1649	35.5731	58.4131	51.5645	39.642	43.2785	38.5007	59.1019	70.7529	35.3938	35.3636	40.2259	51.0512	61.117
	7.54124	0.318781	0.104063	0.417923	6.38273	33.1379	27.2705	29.8956	42.9657	24.3011	36.1565	17.452	28.1418	2.40842	14.2975	12.0889	40.3059	46.1964	24.1781	19.5683	1.20361	11.2183	5.06321	25.521	19.5905	10.2455	11.1583	8.25098	23.7016	31.5422	4.56139	4.78907	7.59852	19.6273	23.1588
	5.1622	0.250357	0.100824	0.373664	29.1464	1.75149	4.07713	4.80722	4.58711	7.61405	1.67623	12.2168	5.87433	24.4282	35.4067	35.5752	2.6413	8.65946	7.26876	10.6351	27.4298	17.2407	22.0606	3.70579	8.89919	15.9145	17.5499	18.6271	7.87564	3.46784	22.9252	22.4997	21.5364	14.0034	1.78279
	7.35206	0.252155	0.147217	0.395161	45.2022	105.266	97.4931	97.0264	117.901	89.9124	108.984	80.7745	94.8059	57.889	32.9895	33.3441	113.847	123.365	90.5985	84.0317	50.1938	71.2233	60.5342	100.234	89.8059	74.8743	71.5988	67.9074	91.1131	100.335	59.5022	60.8046	62.8637	80.4973	98.6423
	5.71984	0.270665	0.102327	0.387391	23.4146	7.05432	3.82478	3.90979	14.2456	0.406073	10.3481	4.74851	2.67426	17.6548	30.0856	29.6756	12.1201	18.0923	0.640234	3.03225	20.8389	10.0707	15.2421	3.7117	1.67142	9.28113	10.3062	11.8493	0.0890816	5.33713	16.0127	15.6258	14.2187	10.9028	4.42653
	5.25533	0.262755	0.179704	0.43338	36.457	99.3066	87.0226	88.7095	110.876	79.6953	97.5963	71.413	86.5156	53.3048	25.9388	27.7153	106.952	111.348	80.2127	74.5016	43.8021	63.6081	52.3972	92.1532	82.8426	67.9677	65.5352	59.597	83.3562	92.6422	52.6313	54.4437	56.7636	72.5967	76.3676
	6.38796	0.283273	0.180334	0.413068	49.7316	113.682	103.939	105.968	127.809	97.4019	116.76	87.3883	103.432	64.3622	37.3302	39.3954	123.57	132.174	97.6903	90.7647	56.8443	77.755	66.974	104.879	94.7938	79.4042	78.2907	73.5554	98.2703	109.233	66.2991	67.3537	70.5874	87.4358	106.047
	7.37983	0.383548	0.16857	0.417188	17.2256	64.2098	58.4811	64.5306	78.9177	57.4813	71.7322	47.4208	61.9533	26.3086	6.71934	11.3515	75.589	85.2212	56.624	50.0771	24.8647	38.8519	32.8069	50.3941	43.7125	32.8202	37.5019	34.5292	53.4403	65.455	31.7126	30.8371	36.1506	46.4455	70.0657
	6.37725	0.377718	0.153636	0.360233	17.4498	9.89923	10.2465	12.8344	20.6022	9.97681	19.9771	2.47918	11.0889	15.4665	25.7613	23.6356	18.3584	29.3489	9.42212	4.32567	14.3513	4.65198	7.7384	1.97041	3.06792	9.98965	7.03809	6.95942	4.62744	12.6786	9.62716	10.8379	7.32831	11.7841	34.7152
	5.28797	0.248244	0.1875	0.40602	43.3835	104.901	95.5563	95.3644	116.973	87.6603	106.561	78.9158	93.1882	57.6078	31.6853	32.2192	112.936	120.716	88.3891	82.1396	48.9466	69.9272	58.8158	99.8336	89.5703	74.4662	70.9257	66.4703	90.0147	99.0157	58.2094	59.8171	61.7331	79.1704	96.7292
	6.30517	0.303823	0.125114	0.420435	4.43047	36.6829	30.1596	32.3915	46.2288	26.5883	38.805	19.8982	30.6704	5.13518	12.3521	10.3997	43.5083	48.8865	26.5936	22.0585	0.745847	13.7343	7.0763	29.673	23.4871	13.7476	13.9923	10.7866	26.729	34.3285	6.70644	7.19095	9.72596	21.8177	25.6919
	7.8957	0.336528	0.188057	0.434944	72.9279	148.808	135.637	142.554	167.558	130.852	152.561	117.932	139.135	91.3807	58.6753	64.1561	162.58	171.516	130.342	121.859	84.3712	106.857	95.323	131.989	121.539	104.064	107.247	100.678	130.196	145.722	94.9522	95.3525	101.325	118.21	136.249
	6.45543	0.297926	0.104588	0.381297	20.4145	9.95765	7.50073	8.22362	18.1668	4.77758	14.9361	1.04592	6.83801	15.4216	27.6103	26.7561	15.9684	23.2338	4.8246	0.737057	17.6287	6.90533	11.6849	5.34423	0.0496193	7.63954	7.663	8.86036	3.25036	9.30326	12.7289	12.7201	10.7645	11.0674	12.4362
	7.85849	0.274794	0.122919	0.391602	21.0278	69.6755	64.172	64.6414	81.1271	58.8767	74.5587	50.6918	62.6609	30.5128	10.5515	11.4264	77.7573	86.8623	59.2018	53.407	25.4103	42.3585	34.151	63.9471	55.5243	43.4583	42.0761	39.4323	58.4663	66.9234	33.0281	33.6415	35.9859	50.0536	66.5183
	5.22514	0.36521	0.120886	0.413749	37.4825	12.343	15.4161	12.6813	4.83323	16.3309	8.64392	21.4959	13.9957	32.5751	43.0422	40.9042	6.60377	1.5928	16.681	20.0814	33.6913	26.0072	29.4195	19.0028	22.6906	28.5788	26.6119	28.1868	18.1231	12.0595	29.989	30.3139	27.7575	21.9702	13.0243
	5.71121	0.251099	0.179077	0.409725	45.8048	108.936	98.9756	99.0957	121.265	91.019	110.217	82.1079	96.8589	60.7118	33.9878	34.7445	117.149	124.666	91.7231	85.3891	51.7767	73.0624	61.6997	103.37	93.0135	77.5972	74.1957	69.4329	93.5619	102.855	61.1918	62.8476	64.897	82.4881	97.4375
	5.15123	0.345077	0.122388	0.395655	36.0955	11.4748	13.7433	11.7864	4.06414	14.9849	7.04523	20.1407	13.0549	31.9072	41.9158	40.2985	5.84899	0.00969758	15.2229	18.7018	32.966	24.9123	28.3588	17.1843	21.1533	27.1001	25.7046	26.8625	16.9475	11.1824	29.15	29.4575	27.1725	20.843	8.46368
	7.86023	0.366439	0.119567	0.425684	4.8457	34.8477	29.0703	33.6425	46.1815	27.571	39.2796	19.811	31.6254	3.72361	13.0856	9.55307	43.4618	50.0423	27.0264	21.9698	1.48214	13.216	7.73261	24.2631	18.7354	9.58328	12.6576	9.71694	25.4641	34.7912	7.14163	6.79673	10.7426	21.3124	28.7137
	6.71238	0.387728	0.10102	0.444068	30.6568	0.534671	5.72157	1.42458	8.04343	6.45222	1.98375	12.2563	2.98247	23.4922	36.514	33.2859	6.03332	10.0259	6.9883	10.6753	25.2002	16.887	20.9183	9.51859	13.3191	20.0632	17.1045	19.7532	7.86247	0.558542	21.115	21.4019	18.1394	14.1004	10.0766
	7.22322	0.351867	0.156445	0.441172	22.392	76.4996	66.7937	72.6303	90.275	63.9769	79.2068	54.5518	70.1088	35.7618	12.3169	16.8332	86.735	92.8609	63.4411	57.3365	31.1526	46.7211	38.7501	63.2526	56.0948	43.7887	46.9474	42.0767	63.1644	74.7456	38.5702	38.6828	43.3754	54.7946	62.5788
	7.29187	0.325453	0.144657	0.444811	24.5571	81.2871	70.2567	75.1242	94.1828	66.1531	81.9164	57.2505	72.7208	39.4443	14.6488	18.5211	90.57	95.4205	65.9123	60.0839	33.1664	49.7206	40.7663	69.5706	61.9876	49.0188	50.6617	45.1954	67.0147	77.8557	40.8888	41.5758	45.5716	57.967	59.5263
	5.21123	0.320886	0.191699	0.436816	23.464	78.5665	68.526	72.8252	91.3007	64.3899	80.0426	55.5649	70.4797	37.3517	13.4834	16.9651	87.7416	93.3466	64.2033	58.3679	31.4386	47.9057	39.1879	67.6132	59.9723	47.2415	48.588	43.6178	64.8883	75.4188	39.0933	39.7086	43.5165	56.0279	66.5391
	5.47581	0.304102	0.184981	0.429478	28.5012	85.2991	75.3599	78.7405	97.9869	70.4142	86.8568	61.5405	76.4151	42.5304	18.0853	20.9685	94.3034	100.432	70.418	64.4512	36.0147	53.542	44.2699	75.4843	67.2468	53.9364	54.2852	49.4003	71.2868	81.5693	44.0599	44.8834	48.3183	61.9517	73.3356
	6.64434	0.291653	0.139466	0.350804	0.104491	34.6848	34.3702	34.1327	45.1932	31.1289	43.9046	23.5923	32.4436	3.59827	9.51666	9.22128	42.4919	54.2269	31.2445	25.8192	2.11297	15.5435	10.2288	30.1196	23.094	14.0215	13.7015	13.5754	27.7062	35.0105	8.22199	7.88439	10.1591	23.0018	55.3481
	5.34579	0.387419	0.116929	0.385391	45.3051	25.6476	26.6026	24.2618	18.5345	26.769	20.1635	31.6926	25.458	42.8088	50.5751	48.7417	20.0501	13.8696	27.1871	30.4618	42.5287	36.1377	38.4379	31.6263	34.8327	39.5961	37.3682	37.911	29.7538	24.1903	39.3889	40.0782	37.5949	32.675	17.6357
	7.7064	0.364013	0.167878	0.354696	13.7524	51.134	51.9033	54.7126	65.4822	51.0606	64.9526	40.964	52.39	16.2508	2.28988	4.70684	62.4035	77.6694	50.4409	43.5039	17.4915	31.1367	26.7195	41.2391	34.1102	24.5282	27.8953	28.1732	43.9869	54.6103	24.0593	22.5334	26.9972	38.1758	88.2887
	6.47133	0.398739	0.130797	0.3799	30.388	6.08176	6.78722	3.64288	3.24757	6.66956	1.66954	13.1309	5.20111	27.759	37.2316	34.7872	1.32668	9.77032	7.27487	11.5656	26.9108	18.9567	21.6123	13.9859	18.0155	23.9388	20.7688	21.2205	11.0199	3.73858	22.9625	24.0106	20.6766	15.6673	8.19973
	6.59879	0.322782	0.155561	0.442026	21.9789	77.1878	66.6661	71.203	89.7572	62.5768	78.0337	53.8838	68.8687	36.2912	12.231	15.8672	86.2268	91.2143	62.3711	56.6565	30.1965	46.4554	37.7124	66.0195	58.5371	45.8651	47.3128	42.1029	63.3545	73.858	37.7654	38.4357	42.2645	54.5136	58.2758
	7.17871	0.24191	0.101218	0.426639	13.2775	65.1989	55.2901	55.591	74.151	48.4773	63.5033	41.9657	53.8909	27.0694	4.57051	5.30133	70.911	74.6311	49.1191	44.5237	18.6487	35.5239	25.9297	60.9664	52.9284	40.4574	37.2523	32.5054	52.0572	59.0433	26.0683	27.8097	29.1733	42.9599	37.9134
	7.1351	0.363365	0.138914	0.432237	1.23789	44.4322	37.5585	42.5233	56.312	35.7648	48.2568	27.6421	40.3867	11.0959	7.36972	3.5427	53.4038	59.6793	35.2138	29.942	8.23711	20.8223	14.7357	33.1201	27.2527	17.3633	20.5048	17.0238	34.051	43.9213	14.2913	14.0705	18.2102	28.2057	36.5899
	5.84758	0.300913	0.148954	0.375503	3.73036	32.2166	29.8366	30.6445	42.3046	26.7181	38.9752	19.558	28.9588	1.69977	12.5695	11.5821	39.6571	49.0391	26.7488	21.7122	0.573785	12.3064	6.73858	26.6331	20.1053	11.0536	11.1606	9.99924	24.425	31.8038	5.32445	5.21113	7.63474	20.3076	42.9806
	7.14086	0.355736	0.101475	0.383179	27.8966	1.4869	3.03336	0.828636	7.21244	4.04396	4.84032	10.1076	2.29004	24.2246	34.7038	32.8825	5.21779	12.8584	4.38303	8.48794	24.6664	15.7855	19.2643	8.07218	12.5294	19.0057	17.0958	17.9153	7.10527	0.428899	20.4215	21.0125	18.2746	13.3129	5.43584
	6.59681	0.369935	0.15977	0.370714	6.63868	25.7097	25.0579	28.0282	37.4989	24.37	35.752	16.1362	26.0808	3.30529	15.7875	13.3527	34.9408	46.2774	23.8092	18.2288	2.79263	8.37523	4.46814	16.8255	11.1141	3.05491	6.09713	5.68136	19.1803	28.1366	2.61006	1.48383	5.30927	17.107	48.5432
	5.46289	0.27069	0.113442	0.360532	25.2354	1.96797	0.750544	0.231179	9.25288	2.31655	7.35575	7.56861	0.960701	21.5672	32.1558	32.1653	7.22027	14.8901	2.0889	5.90316	23.6415	13.2549	17.7513	0.732007	6.10407	13.168	14.1483	14.7012	3.80068	1.24395	18.9862	18.9047	17.5518	11.5731	9.50086
	6.79654	0.344751	0.144976	0.445248	9.60522	58.9035	49.5928	54.6756	70.9304	46.7316	60.4386	38.4924	52.4531	22.2271	0.733999	4.68181	67.7503	72.5779	46.324	40.9878	17.5402	31.67	24.2361	47.3384	40.8816	29.6935	32.1587	27.5063	46.6089	56.7749	24.2333	24.5215	28.5463	38.9247	42.2131
	7.35923	0.319613	0.14613	0.433698	26.4098	82.3573	72.4452	76.6617	95.3967	68.206	84.2383	59.1578	74.2717	40.2675	16.1225	19.5616	91.7614	97.835	68.0299	62.0256	34.3621	51.2319	42.3829	71.3667	63.5006	50.5225	51.8203	46.915	68.5473	79.2625	42.1964	42.7905	46.6439	59.5273	65.6651
	5.47545	0.274312	0.16486	0.387192	12.2489	56.75	52.1198	52.3852	67.4208	47.2563	61.7967	39.621	50.5546	20.5707	2.43569	3.13167	64.306	73.195	47.5626	42.1367	16.0765	31.7753	24.2888	51.6125	43.7651	32.6599	31.3559	29.1382	46.6061	54.4143	23.1304	23.6333	25.7896	38.8875	61.1306
	5.81571	0.370856	0.161605	0.350843	20.2352	5.44268	6.36447	8.43552	15.6957	6.00582	15.6998	1.21249	6.78285	18.8945	28.3754	26.6127	13.5432	24.6784	5.52111	0.567488	17.6712	8.22874	11.1286	1.69428	6.65773	13.2751	10.6814	10.3062	0.644368	8.22914	13.0996	14.2918	11.0441	11.4145	33.2318
	5.414	0.391739	0.126942	0.419602	37.0639	11.8051	14.9268	11.4394	3.76439	15.2989	7.68621	20.7845	12.8508	32.1613	42.7127	40.0637	5.55482	0.378996	15.8075	19.3572	32.8087	25.3977	28.5734	19.5575	23.0859	28.908	26.156	27.7835	17.5996	10.9907	29.1535	29.6796	26.7001	21.3121	11.5699
	7.24075	0.281731	0.142795	0.436684	37.7249	100.916	88.601	91.405	113.376	82.0704	99.9461	73.2622	89.0582	54.5426	27.0017	29.5396	109.406	114.142	82.3558	76.3841	45.7624	65.2439	54.3608	91.9442	82.8579	68.0556	66.9076	60.9097	84.9255	95.0856	54.5614	56.0654	59.0304	74.3255	74.0057
	5.62431	0.359276	0.136217	0.354433	32.5272	10.2809	9.86747	8.32134	1.86313	10.478	2.21329	16.4069	9.68317	30.9889	39.3058	37.9535	3.68893	5.29105	10.8161	14.9007	30.3664	22.2097	24.8929	15.9721	20.2329	25.9438	24.0881	23.9393	14.5501	8.339	26.4561	27.3167	24.7424	18.4012	8.68252
	6.02977	0.284608	0.196512	0.357334	40.3759	90.3002	88.8123	88.4004	104.627	83.7986	101.804	73.5175	86.0722	46.3771	27.1439	27.5061	100.82	116.174	84.0501	76.644	43.4603	62.5456	54.6368	84.2135	74.309	61.3264	60.4124	59.7352	79.9375	89.9411	52.0979	51.9002	54.8779	71.2351	123.087
	6.22038	0.362705	0.119863	0.437667	21.724	12.2469	6.49349	10.4515	21.3636	5.03203	14.7015	1.19145	8.79815	13.6608	28.2885	25.2483	19.1057	23.5331	4.61058	0.588907	16.1175	6.35241	11.1888	3.38383	1.12919	8.8583	6.44382	9.35025	3.98314	11.6236	11.4225	11.5216	8.32318	11.2668	2.70212
	7.87371	0.285181	0.140113	0.429381	43.201	107.351	95.7243	98.4927	120.619	89.2521	107.783	79.8823	96.036	59.4928	31.7985	34.3364	116.514	122.588	89.5036	83.1235	51.1423	71.231	60.3191	98.049	88.5842	73.4515	72.509	66.8417	91.3738	102.038	60.2377	61.5639	64.7505	80.6135	84.1168
	7.88638	0.30885	0.15733	0.415861	46.0397	107.758	98.6106	102.08	122.669	93.5036	112.105	83.0654	99.4188	59.8056	33.742	36.7642	118.526	127.589	93.4446	86.3639	53.7503	73.4073	63.5783	96.8224	87.4026	72.7241	73.4507	68.9428	93.0063	104.802	62.8049	63.3334	67.3695	82.8579	99.75
	6.51956	0.329415	0.132596	0.449391	2.04664	49.0171	39.5838	43.8726	59.6499	36.3034	49.1941	28.9834	41.879	14.6226	6.00593	2.6295	56.6796	60.3129	36.0687	31.3075	9.38766	22.8936	15.5123	39.0221	32.8826	22.2139	23.7609	19.081	37.1194	46.1444	15.7076	16.2807	19.6602	30.2698	28.4642
	7.28835	0.299853	0.154561	0.352309	19.3148	60.4588	60.1006	60.22	73.2563	56.5568	71.7127	47.4069	58.1583	23.4234	7.80983	8.4341	70.0329	84.1339	56.6063	50.0629	21.9388	37.763	31.5862	54.4074	46.1455	35.3987	35.4707	35.3124	52.1724	61.1601	29.1796	28.66	31.595	45.1199	87.77
	7.59504	0.312335	0.157557	0.390331	32.1297	83.4808	78.6207	80.8758	97.549	74.6133	91.3524	64.7105	78.4728	41.1317	20.2811	22.4136	93.8736	105.371	74.5181	67.6783	37.6012	55.0911	47.2332	74.3606	65.6743	53.0577	53.92	51.5151	71.9735	82.6203	45.6787	45.5856	49.2904	63.4715	92.3703
	6.58028	0.249905	0.141037	0.392269	24.5875	75.7462	69.3769	68.7667	86.5499	62.823	79.202	54.9957	66.8774	35.1823	14.0564	14.2184	83.0792	91.5038	63.4366	57.7884	28.6612	46.7383	37.6079	71.702	62.7014	49.9269	46.9838	43.9689	63.7568	71.5753	36.6508	37.7553	39.4546	54.6784	70.5068
	6.33981	0.283647	0.188131	0.354438	38.7646	87.6575	86.5394	85.9647	101.829	81.5898	99.3919	71.4085	83.6726	44.3444	25.6134	25.8577	98.074	113.576	81.8503	74.497	41.6102	60.4786	52.7413	81.8298	72.0025	59.2259	58.2618	57.7687	77.5974	87.4322	50.1438	49.9101	52.8185	69.0501	120.442
	6.81948	0.320962	0.166191	0.397775	24.5712	73.8336	68.5613	71.3655	87.3157	65.0406	80.7544	55.5989	69.0394	33.7112	13.5072	15.9772	83.8308	94.1121	64.8525	58.4026	30.3281	46.654	39.2196	64.3305	56.308	44.3588	45.6835	43.0579	62.6415	73.0314	37.9176	37.806	41.5643	54.5991	80.5335
	5.91851	0.323536	0.107341	0.406367	27.6955	1.63684	1.99577	0.105822	9.44279	4.05568	5.06067	9.50372	1.47037	21.8219	34.0051	32.3933	7.40665	12.8446	4.18207	7.87314	24.0344	14.56	19.0072	4.18071	8.77948	15.8076	14.9459	16.7548	5.16103	0.953378	19.6212	19.6221	17.3862	12.4934	1.68868
	7.70099	0.25995	0.146081	0.377648	41.9694	97.1581	92.2179	91.4118	110.203	85.5323	104.054	76.1141	89.2045	51.6521	29.4373	29.5442	106.293	118.213	86.1026	79.2873	45.8752	66.0549	56.5288	92.2654	82.0404	68.0257	65.4031	63.0836	84.7696	94.01	54.854	55.59	57.8357	74.9907	103.301
	5.80793	0.244609	0.11565	0.418517	1.14711	43.0077	35.2398	35.3536	51.0301	29.4996	42.5786	23.6767	33.8624	10.0002	8.93108	8.39502	48.2202	52.3106	30.0352	25.9052	3.20688	17.8256	9.73892	39.3812	32.3442	21.6502	19.0051	15.2891	32.0214	38.1671	9.6456	10.9993	12.2459	25.5418	24.2781
	6.55752	0.249331	0.149119	0.417075	38.5904	100.019	89.4688	89.8051	111.508	81.6796	99.9634	73.3694	87.684	53.8528	27.586	28.4568	107.573	113.682	82.3715	76.4932	44.7029	65.0517	53.9108	94.5847	84.778	69.8993	66.5253	61.471	84.8158	93.6158	53.6932	55.4615	57.3606	74.068	80.0149
	6.9026	0.288285	0.193783	0.400653	70.5318	140.344	131.53	133.497	156.993	124.673	146.62	112.871	130.583	84.8706	55.9098	58.0269	152.212	164.249	124.923	116.707	77.7778	101.288	89.7845	130.445	118.916	101.877	101.035	96.7493	124.037	136.68	88.4461	89.1989	93.054	112.201	144.993
	5.06994	0.246223	0.175971	0.396997	25.246	77.588	70.5042	69.903	88.218	63.6726	80.1829	55.9569	68.022	36.5991	14.8155	14.9874	84.7163	92.5031	64.3312	58.7669	29.5436	47.8477	38.4056	73.639	64.5764	51.5709	48.3727	45.0151	65.1589	72.9073	37.614	38.883	40.4895	55.8633	73.7048
	6.56879	0.256728	0.136837	0.374791	13.9842	57.9936	54.2707	53.3944	68.3978	48.818	63.7111	41.2902	51.6421	21.5272	3.88404	3.81465	65.2648	75.0319	49.3086	43.836	16.9149	33.1695	25.5334	54.3765	46.1082	34.8767	32.5973	30.8611	48.1684	55.4706	24.1316	24.7282	26.4445	40.3293	62.7768
	7.64767	0.397654	0.164441	0.440533	18.5142	69.0713	60.8708	68.5141	84.1562	60.0995	74.4175	49.9027	65.7951	30.0481	8.32848	14.0474	80.73	88.3006	59.0731	52.6037	27.8267	41.7668	35.2509	53.2146	46.8019	35.4733	41.057	36.8369	56.9325	69.7349	34.7395	34.0063	39.8545	49.5851	63.911
	6.87078	0.353498	0.19729	0.387867	37.9976	89.4488	85.8118	90.1223	105.932	83.6838	100.722	72.2085	87.3349	45.7223	25.1235	28.6715	102.101	116.039	83.063	75.3113	44.4338	61.529	54.6291	76.8116	68.2898	55.7527	59.28	57.3824	78.3292	91.0537	52.5899	51.5972	56.7796	70.2673	114.593
	7.71853	0.263689	0.141847	0.367827	33.7623	83.9428	80.6531	79.6801	96.5637	74.7066	92.0982	65.5941	77.5856	41.4871	21.6497	21.6044	92.9067	105.481	75.1983	68.5778	36.9172	55.7474	47.2388	79.3978	69.7417	56.8302	54.6178	53.0963	73.0095	81.808	45.3167	45.7423	47.96	64.1005	95.8862
	6.76772	0.310217	0.142308	0.418989	13.0612	61.255	53.8505	56.7041	72.8004	49.9042	64.2986	41.8324	54.6333	24.0358	3.60109	6.05464	69.5855	76.3094	49.8444	44.388	19.2211	34.4287	26.7534	52.5862	45.3322	33.9195	34.5578	30.9066	49.6646	58.8579	26.2334	26.6727	29.8394	41.7632	51.8896
	6.10949	0.376531	0.137037	0.384648	25.6498	1.24875	0.152328	2.71735	10.678	0.659429	8.38261	7.20051	1.13238	22.1204	32.7638	30.4827	8.61889	16.8391	1.15238	5.52843	22.0277	13.1782	16.4638	6.42332	10.8627	17.4072	14.7401	15.5153	4.40623	2.92349	17.7219	18.546	15.3606	12.1001	13.0335
	5.26156	0.306336	0.196333	0.442341	36.3521	98.8521	86.5738	90.8304	112.168	81.1971	98.6495	71.9177	88.3334	52.9552	25.6366	29.1507	108.221	113.114	81.1732	75.0154	45.2036	63.8458	53.5751	87.6898	79.0983	64.6744	65.1978	59.1592	83.0554	94.1376	53.7747	54.8729	58.6177	72.8636	80.3285
	6.32734	0.262776	0.193013	0.435439	81.1005	165.01	148.323	150.679	180.309	138.549	162.312	127.598	147.765	103.843	67.2178	69.6554	175.094	180.568	139.235	131.698	91.0248	117.334	102.349	155.4	143.069	123.255	120.023	111.954	143.633	155.973	102.753	105.217	108.3	129.284	135.356
	7.71207	0.323706	0.135128	0.404414	13.9269	59.8523	54.3514	57.2666	72.1858	51.1421	65.5012	42.5298	55.1174	22.9569	3.93842	6.43529	68.9823	77.7653	50.9412	45.0979	19.5943	34.5057	27.5644	50.7447	43.4866	32.4549	33.8199	31.079	49.2609	58.8898	26.541	26.5038	30.0274	41.8091	59.0133
	7.6856	0.250334	0.139299	0.43153	55.7734	127.765	113.63	114.758	140.385	104.62	125.197	95.5017	112.351	75.1946	43.8559	45.3444	135.912	140.663	105.385	99.0243	63.7207	86.7085	73.578	120.894	110.035	92.8872	89.134	82.334	109.449	119.469	73.8836	76.2002	78.3895	96.967	94.2586
	5.90074	0.345059	0.116932	0.368727	33.3743	9.95419	10.6089	9.12893	2.02584	11.6695	3.42017	17.2389	10.4356	30.7376	39.8051	38.5	3.84862	3.8896	11.9168	15.7477	30.9465	22.6499	25.7558	15.3465	19.5923	25.4825	24.0565	24.4195	14.7521	8.83497	27.0155	27.5929	25.2478	18.7584	1.21694
	5.0893	0.310603	0.103151	0.369997	41.6979	20.503	21.5293	20.9347	14.1821	23.1763	15.8016	27.6556	21.9805	38.8517	47.1587	46.49	15.7788	9.64403	23.209	26.3521	39.8476	32.1796	35.3442	24.1149	28.0286	33.3961	33.0682	33.5762	24.9882	20.3739	36.3108	36.5092	34.9168	28.5379	14.7497
	6.25518	0.380232	0.138865	0.372304	25.7192	0.0660096	0.550613	2.12657	9.53155	0.841758	8.15607	7.52874	0.538097	23.1317	33.032	30.8825	7.49375	16.6247	1.35899	5.86257	22.4859	13.7488	16.7256	7.58418	12.0478	18.4062	15.6442	15.9709	5.22544	2.12273	18.2209	19.2138	15.9904	12.3045	16.7125
	5.21157	0.298638	0.16541	0.350416	7.95974	23.5981	23.463	23.4631	33.457	20.713	32.4101	13.6572	21.8794	4.92951	16.8615	16.4423	30.9741	41.9763	20.7613	15.7051	6.03192	6.18688	1.44533	19.0429	12.6483	4.37703	4.38079	4.33035	17.2779	24.1722	0.445859	0.855099	1.38121	15.5457	46.5889
	5.13286	0.26388	0.102782	0.405692	26.8357	4.15935	0.35077	0.0414395	10.687	3.97322	5.58464	8.65529	1.20727	19.8816	32.8974	32.3498	8.62767	12.9416	3.7042	7.00942	23.8316	13.3592	18.7787	0.878156	4.23577	11.8105	13.0479	15.2142	3.27043	1.65297	19.1596	18.5139	17.2708	11.7217	4.85171
	5.83456	0.38875	0.197057	0.448411	18.7695	71.0024	61.6209	69.197	85.6726	60.3456	74.7929	50.4374	66.5172	31.5334	8.83361	14.5096	82.2183	88.5899	59.4154	53.148	28.3835	42.6244	35.6014	55.3625	48.9001	37.2687	42.4088	37.6253	58.1866	70.7639	35.3882	34.9554	40.5867	50.5055	64.3324
	6.44212	0.244097	0.10475	0.415622	1.14253	45.9491	38.2888	38.297	54.1851	32.4377	45.8185	26.4571	36.7757	12.2627	6.87794	6.40301	51.3165	55.7662	32.9901	28.7356	5.453	20.4015	12.1997	42.3558	35.1313	24.241	21.5142	17.8541	34.8623	41.1248	12.0348	13.382	14.6432	27.8931	26.901
	5.72805	0.250759	0.104279	0.376009	19.1637	12.3219	9.49123	8.72635	19.5376	5.4417	16.0417	0.205187	7.50607	13.603	26.2699	26.4159	17.3137	24.0149	5.83286	2.01071	17.1136	5.4833	11.0278	10.0208	4.11025	3.92502	5.77816	7.09504	5.24104	10.286	11.9704	11.4616	10.3536	11.3022	11.7717
	7.38976	0.39022	0.173035	0.39193	12.5283	53.7943	51.1915	56.3574	68.4493	50.867	64.4437	40.755	53.8734	18.2971	1.8106	5.82002	65.3153	77.4418	49.9767	43.2912	18.6352	31.7581	26.8943	41.0815	34.5595	24.6664	29.412	27.9749	45.0156	56.5952	25.0986	23.7371	28.9394	38.9166	74.6274
	5.4024	0.31897	0.154599	0.4283	2.43581	40.0706	32.9416	36.005	50.1851	29.7181	42.0883	22.6885	34.168	7.74103	10.4787	7.95413	47.391	52.5676	29.588	24.8991	3.44249	16.4444	9.7496	31.7963	25.6838	15.759	16.7264	13.1977	29.6914	37.9173	9.47754	9.86525	12.8152	24.2582	30.2791
	6.24612	0.296616	0.184801	0.430528	50.2079	117.171	105.158	108.746	131.618	98.9558	118.265	88.817	106.083	67.0461	38.151	41.276	127.309	134.001	99.0631	92.2192	58.8884	79.6176	68.4924	106.322	96.586	80.8723	80.7299	74.8453	100.552	112.249	68.3512	69.5086	73.2598	89.4608	101.013
	5.07422	0.259835	0.174032	0.424678	25.5003	81.9663	71.714	72.7925	92.6519	64.9953	81.4685	57.3258	70.8007	39.9668	15.6302	16.943	89.0677	94.0587	65.5037	60.1605	31.686	49.9061	39.8282	75.9446	67.2698	53.7611	51.354	46.4117	67.8534	76.2435	39.7922	41.3436	43.3803	58.1145	64.4783
	5.99632	0.275642	0.126237	0.351947	13.1934	17.3341	16.7059	16.0346	26.0163	13.3948	24.5802	7.1343	14.6356	9.74773	21.4116	21.4698	23.6718	33.369	13.6202	9.06466	11.6168	0.311326	4.61657	14.1518	7.91858	0.106724	1.03498	1.29668	11.0625	17.0111	6.25226	6.32813	4.66822	12.6814	31.4732
	5.4766	0.366815	0.169917	0.421345	6.63487	31.7762	26.5169	30.8849	42.9558	25.1115	36.5907	17.4462	28.9078	1.36102	14.805	11.4193	40.2961	47.1495	24.5741	19.5624	0.613097	10.8706	5.61052	21.5082	16.0613	7.15731	10.1804	7.49607	22.7893	31.9282	4.92752	4.52387	8.39417	19.2432	32.6835
	5.97401	0.319091	0.179277	0.432686	29.3626	86.4657	76.4412	80.6895	99.8056	72.0965	88.5064	62.8355	78.2482	43.4277	18.8134	22.2876	96.0883	102.411	71.9225	65.7695	37.428	54.698	45.6646	75.3009	67.2355	53.9714	55.2659	50.3057	72.3958	83.335	45.4449	46.0431	49.9682	63.1803	74.2838
	5.10656	0.281333	0.186679	0.400206	22.5769	72.9548	66.5019	67.5899	84.6613	61.2794	77.1186	52.953	65.5372	33.0352	12.1205	13.4219	81.2258	89.6883	61.5366	55.709	27.628	44.6967	36.2613	66.364	57.9835	45.6541	44.6357	41.5121	61.1503	69.9897	35.335	35.9952	38.5675	52.5408	74.4503
	6.28159	0.341954	0.18118	0.381808	15.408	57.9661	55.3347	58.2374	71.4225	53.1739	67.515	43.759	55.9784	21.506	4.60055	7.09233	68.2332	80.155	52.7778	46.3493	20.2582	34.7861	28.9212	48.3595	41.0587	30.5614	32.8915	31.5293	48.8536	59.0794	27.1243	26.3921	30.4022	42.0595	78.3014
	6.33389	0.373884	0.103367	0.414744	34.6338	8.44255	11.6062	8.51738	0.420732	12.3687	4.37501	17.8726	9.92092	29.5749	40.4767	38.0861	2.27337	3.06726	12.7876	16.3928	30.5497	22.6286	26.0919	15.7431	19.5398	25.6498	23.3317	24.9635	14.4462	7.93873	26.7046	27.1205	24.3117	18.6151	9.93756
	7.40166	0.295845	0.126989	0.402507	12.2938	58.2666	52.4278	54.0955	69.4691	48.1846	62.5749	40.2735	52.1333	21.7372	2.64306	4.28919	66.3162	74.2868	48.2723	42.801	17.2936	32.6156	25.1636	51.1824	43.6926	32.5256	32.3796	29.5261	47.5299	56.1088	24.2841	24.6842	27.4232	39.8094	53.3678
	6.70884	0.344982	0.12202	0.396532	16.8097	15.3365	12.3111	14.8787	24.9727	10.6825	21.02	3.98016	13.2271	11.2843	24.371	22.2521	22.6476	30.1789	10.3733	5.8537	12.7027	2.21274	6.72112	7.88509	2.72204	5.03309	3.21887	4.76172	8.17348	15.68	7.73282	8.12132	5.14708	12.079	18.8749
	7.34499	0.339518	0.184311	0.420931	50.7773	114.027	104.761	110.281	130.789	101.031	119.89	89.4458	107.296	64.6276	37.8839	42.3143	126.495	136.443	100.545	92.8593	59.8235	79.2137	69.8473	99.801	90.5949	75.7952	78.7551	74.1099	99.0024	112.562	68.9697	68.9319	74.2042	89.0027	112.697
	5.63702	0.348632	0.192094	0.374519	7.82112	46.3808	44.8066	47.5343	59.2594	43.1452	56.4753	34.1252	45.3953	12.5947	2.48896	0.151313	56.2964	68.3598	42.7093	36.5419	12.0986	25.4822	20.3695	37.2491	30.4529	20.8523	23.3444	22.4963	38.3528	48.0698	18.4583	17.5554	21.4521	32.4248	71.7003
	7.1159	0.263156	0.166416	0.364948	45.8381	100.044	96.8445	95.6308	113.836	90.3902	109.351	80.4239	93.3538	53.8722	32.5527	32.3995	109.858	123.927	90.9331	83.6748	49.0743	69.5936	60.4155	95.2507	84.6905	70.6811	68.2368	66.7698	88.3279	97.8827	58.224	58.6379	61.034	78.681	119.055
	6.26914	0.265183	0.175623	0.415321	51.2065	117.108	106.363	107.52	130.451	98.7473	118.51	89.1951	105.091	66.9971	38.9621	40.4462	126.164	133.756	99.2862	92.604	58.1235	79.8194	68.2512	109.777	99.3211	83.4107	80.9334	75.7536	100.991	111.28	67.8111	69.3393	71.9689	89.6271	103.583
	5.68782	0.378133	0.141278	0.393136	27.7899	0.933268	2.85551	0.168581	8.19512	3.38592	5.39631	9.69514	1.38242	23.7988	34.584	32.2076	6.18218	13.6324	3.87596	8.068	23.9666	15.3628	18.6952	8.64738	12.9104	19.3592	16.7008	17.7329	6.72059	0.466287	19.7745	20.5052	17.3691	13.1159	8.09633
	7.46128	0.389081	0.111033	0.366023	30.0064	6.55883	6.49067	3.88216	2.71329	6.489	1.93414	12.9576	5.40556	28.1259	37.0319	34.9491	0.802346	9.98268	7.03355	11.3893	27.0684	18.9836	21.5388	13.8329	18.0057	23.866	21.0045	21.0628	11.1296	4.05678	23.0905	24.1786	21.0093	15.6752	9.92183
	5.48273	0.304621	0.18526	0.373459	14.5529	56.9024	54.3766	55.4193	69.065	50.8465	65.3952	42.2198	53.3946	20.6879	3.95536	5.18511	65.9196	77.4177	50.8445	44.7824	18.2661	33.4931	27.022	50.0821	42.3449	31.6592	31.9854	30.7473	47.8036	56.6938	25.2581	25.0266	28.0045	40.6673	76.2843
	5.33583	0.361462	0.192714	0.359917	4.49295	27.5739	27.7145	30.1399	39.4978	26.8568	38.5474	18.4801	28.1973	1.87133	13.9985	11.9235	36.9025	49.2022	26.3586	20.6149	1.16087	10.3713	6.478	19.2448	13.2639	5.11339	7.84332	7.83063	21.3017	30.1799	4.37786	3.20152	6.90483	18.6084	58.9051
	7.23923	0.395877	0.186842	0.411428	24.2204	72.6165	67.5497	74.2918	88.7569	67.1307	82.0998	56.0922	71.4899	32.775	12.826	17.9577	85.2451	96.5702	66.0795	58.9047	32.2174	46.6856	40.8081	57.3852	50.4041	39.14	44.77	42.089	61.7759	74.9066	39.3803	38.1173	44.0921	54.7027	86.8975
	5.28124	0.377067	0.106643	0.411095	45.2053	23.5604	25.9819	23.393	16.759	26.5328	19.8487	31.2023	24.5764	41.2034	50.1571	48.1537	18.3077	13.5917	26.9	29.9627	41.849	35.2557	38.0661	29.7093	32.888	37.9571	35.9397	37.1969	28.4659	22.9721	38.6395	39.0436	36.6528	31.7232	23.4887
	6.1617	0.328948	0.179059	0.398919	20.3999	67.8895	62.8501	65.9534	81.2025	59.77	74.8855	50.4742	63.6564	29.1391	9.66131	12.3144	77.8313	87.913	59.4999	53.1855	26.1778	41.7694	34.7518	58.1098	50.4619	38.9883	40.721	38.1948	57.1248	67.4498	33.471	33.2395	37.0988	49.4546	76.7662
	6.09972	0.309945	0.132853	0.38563	10.9417	23.2041	20.2919	21.6056	32.6724	17.5712	28.8632	10.8916	19.9998	5.23255	18.9969	17.6994	30.2041	38.281	17.5264	12.8896	7.48108	4.32582	0.900889	17.3064	11.4044	2.95332	3.43255	1.99437	15.6368	22.7327	2.03799	2.13042	0.310649	14.4662	28.3974
	5.39073	0.249927	0.194164	0.439676	63.3869	140.709	124.487	126.058	153.716	114.829	136.439	105.427	123.527	85.1508	51.1666	52.9921	148.995	152.67	115.638	109.128	72.3377	96.5504	82.3819	133.143	121.835	103.577	99.5822	91.7669	120.739	131.279	83.0393	85.6899	87.9813	107.387	108.505
	6.14394	0.294603	0.12868	0.350899	14.9439	14.3728	14.1452	14.0352	23.3758	11.478	22.3143	5.02748	12.5879	12.0255	23.136	22.823	21.0805	31.1146	11.5536	6.91989	13.1956	1.83341	6.2985	10.3478	4.405	3.27999	3.43543	3.52712	8.47002	14.7468	8.01638	8.33867	6.34908	12.1785	31.1455
	5.09652	0.332707	0.196776	0.409449	13.8819	60.206	54.348	57.8169	72.7845	51.428	65.7114	42.684	55.6127	23.229	3.93615	6.80774	69.5699	78.1016	51.1329	45.2549	19.9762	34.7056	27.828	50.3303	43.2149	32.1919	34.0449	31.1109	49.4507	59.4002	26.8864	26.7803	30.5536	42.0338	65.8181
	5.05496	0.292413	0.12438	0.416876	21.5715	12.0876	6.83136	8.24832	19.6741	3.62078	13.7104	1.72852	6.88236	13.7832	28.061	26.7394	17.4476	21.8733	3.70671	0.0421585	17.5945	6.76946	12.3469	6.9552	1.76734	6.27102	6.50514	9.07288	3.94986	9.91334	12.6679	12.1779	10.3121	11.1142	3.10944
	7.54201	0.390434	0.188015	0.423195	36.024	91.3001	84.0363	91.6678	108.569	83.1053	99.5801	71.3371	88.6214	47.1462	23.9279	29.7175	104.688	115.359	82.022	74.4243	45.4256	61.5054	54.4684	74.4726	66.862	54.1752	60.0582	56.2891	78.4961	92.758	53.3469	52.3082	58.7187	70.359	98.5019
	7.37115	0.291053	0.189407	0.42664	84.8029	166.569	152.307	156.119	184.113	144.409	168.232	132.052	152.898	105.043	69.9006	73.3366	178.827	187.46	144.634	136.233	94.9827	120.653	106.948	154.066	141.933	122.622	121.943	114.975	146.377	160.435	106.654	108.123	112.485	132.729	149.469
	5.425	0.284349	0.115092	0.362248	27.7914	1.66315	2.76732	2.87967	5.65704	5.40005	3.869	10.6465	4.07898	24.3602	34.5247	34.2706	3.69132	11.2635	5.2689	9.0365	26.0456	16.2029	20.3714	4.88259	9.95928	16.702	17.1827	17.6979	7.17365	2.01844	21.5919	21.6396	20.1078	13.405	6.50073
	5.3806	0.281467	0.173552	0.44812	30.1002	91.8034	78.6189	81.725	103.341	72.2341	89.1475	64.0867	79.4984	47.5334	20.2799	22.9883	99.5575	102.573	72.5072	67.0432	38.3919	56.8962	46.182	82.8786	74.3928	60.1147	59.0039	52.5781	75.8564	85.5077	46.748	48.4077	51.219	65.5591	63.8493
	6.8419	0.267451	0.184809	0.370353	59.1347	119.157	114.974	114.15	134.302	108.055	128.707	97.1446	111.627	68.5732	44.7607	44.9332	129.943	144.704	108.587	100.697	63.1628	85.4705	75.3642	113.282	101.882	86.5116	84.1627	82.2098	106.02	116.673	73.139	73.6165	76.395	95.4255	140.137
	6.83454	0.307904	0.199671	0.411959	69.3672	140.135	130.153	133.911	157.464	124.262	145.836	112.114	130.838	84.7095	54.9824	58.3068	152.674	163.765	124.208	115.936	77.9742	100.764	89.5155	127.754	116.77	99.852	100.615	95.6985	123.359	136.962	88.4646	89.0019	93.6346	111.691	141.401
	6.54894	0.315376	0.16038	0.387397	14.3996	58.326	54.5116	56.4863	70.6555	51.2095	65.6702	42.532	54.3914	21.7829	4.0463	5.90725	67.4805	77.8446	51.0954	45.1002	19.0346	34.0875	27.4504	50.3311	42.8257	31.9981	32.9064	31.0123	48.5808	57.8826	26.0026	25.8211	29.1038	41.3268	68.4365
	6.18798	0.364761	0.1832	0.412778	14.4675	60.3705	54.8426	59.7954	74.1175	53.164	67.2408	43.7048	57.3925	23.3555	4.26917	8.14676	70.8781	80.1433	52.5277	46.2941	21.3484	35.4223	29.194	48.2424	41.478	30.7112	34.2864	31.4525	49.8391	60.9202	28.1268	27.5233	32.1893	42.8084	67.4368
	7.76338	0.251468	0.122461	0.385255	26.5679	77.3342	71.7778	70.9623	88.4973	65.31	81.9196	57.2228	69.0394	36.4038	15.6731	15.7043	84.9904	94.4289	65.9151	60.0557	30.3281	48.5954	39.609	73.3534	64.1779	51.3889	48.5117	45.895	65.6486	73.6157	38.4101	39.3688	41.1334	56.6151	73.7685
	5.94581	0.242926	0.103503	0.41283	7.6579	32.9443	26.19	26.0796	40.4679	20.8453	33.0657	15.3768	24.6976	2.25951	15.0252	14.6715	37.8546	42.1319	21.3592	17.4557	3.85908	9.79373	2.35557	29.8055	23.1813	13.2765	10.7375	7.51517	22.9488	28.6257	2.14764	3.35372	4.47823	18.6262	16.4095
	5.95003	0.360011	0.104626	0.43518	32.4805	3.34006	8.1709	4.87888	4.48646	9.47447	1.12215	14.8257	6.29417	25.6501	38.1634	35.6237	2.54253	6.47133	9.82095	13.2911	27.7535	19.3019	23.4661	10.8241	14.746	21.4018	19.4081	21.8472	10.4016	3.87375	23.6993	23.7823	21.0709	15.8004	12.1064
	7.17686	0.398234	0.180604	0.43806	23.68	76.0185	67.782	75.6838	91.8185	67.0427	81.9744	56.3539	72.8457	35.3918	12.9824	18.8998	88.2498	96.4668	65.9652	59.1711	33.2627	47.7793	41.0805	59.5406	52.8343	41.0737	46.923	42.6759	63.5249	76.8872	40.4653	39.6439	45.7555	55.9232	74.2849
	6.41712	0.329324	0.145809	0.435628	7.10133	54.4416	46.0497	50.072	65.7964	42.8012	56.3073	34.9568	47.993	18.795	1.65186	1.56612	62.7118	67.9552	42.5561	37.3885	14.1014	28.1916	20.8607	44.4507	37.9056	26.9851	28.5878	24.4169	42.7693	52.1632	20.6942	21.0709	24.5873	35.3424	40.6644
	7.3995	0.381999	0.124234	0.429541	11.1569	25.9117	20.457	25.3486	36.8907	19.507	30.3355	12.0291	23.3915	3.14992	18.8857	15.1662	34.3439	40.5578	18.8692	14.0477	4.86607	5.82171	0.906509	15.1389	10.1339	1.67125	5.18856	2.38965	17.1507	26.2818	0.359261	0.122342	3.90062	15.3096	20.8612
	7.31611	0.306789	0.199735	0.404799	79.3291	152.66	143.324	146.829	171.113	137.188	160.025	124.222	143.595	94.3434	63.8515	67.0495	166.069	178.967	137.149	128.263	87.8102	111.904	100.309	140.066	128.335	110.636	111.345	106.749	135.554	149.839	98.8917	99.2982	104.136	123.409	159.727
	5.35427	0.306065	0.195063	0.381401	21.2611	67.2499	63.6871	65.1484	80.0603	59.8845	75.2874	50.8239	62.989	28.6471	10.225	11.7696	76.7104	88.0476	59.8664	53.5415	25.6633	41.804	34.7278	59.6447	51.5294	40.0651	40.4948	38.7429	57.1496	66.6538	33.0828	32.9518	36.159	49.4437	84.7528
	6.12248	0.303181	0.173656	0.427882	32.6676	91.0669	80.9951	84.3734	104.156	75.874	92.8557	66.7128	81.9804	46.9669	21.88	24.7808	100.358	106.854	75.8892	69.7166	40.3055	58.4134	48.8741	81.0742	72.5429	58.8275	59.1276	54.1796	76.6996	87.2699	48.6115	49.4478	52.9619	67.0849	77.9423
	7.18173	0.322095	0.117299	0.39671	7.37883	29.0901	25.2871	27.3795	39.1592	22.7197	34.3935	15.6686	25.6456	0.705079	15.6332	13.7918	36.5702	44.3364	22.5702	17.7527	3.12818	8.98332	3.50536	21.9946	16.0342	7.17843	8.21188	6.31561	20.8335	28.584	2.50708	2.39386	5.21096	17.6884	29.6782
	5.78711	0.334525	0.198327	0.37374	20.6786	64.2358	62.2371	64.6462	78.1443	59.7876	74.8375	50.0103	62.3366	26.3287	9.24852	11.4297	74.83	87.9337	59.4561	52.7132	25.1603	40.4778	34.4182	54.9917	47.2101	36.3118	38.3251	37.2873	55.0856	65.4749	32.3568	31.5846	35.5517	48.0376	91.5177
	5.37426	0.283261	0.120415	0.416649	16.5725	19.4511	13.7219	14.9445	27.2801	10.0387	20.8295	4.49256	13.5293	8.1193	23.421	22.2075	24.9121	29.4216	10.1995	6.37533	12.4698	0.799857	6.89112	14.4561	8.85576	0.224336	0.398212	3.18431	10.7022	16.8228	7.19325	6.55988	4.75462	12.3734	8.6915
	7.93053	0.282343	0.149909	0.409631	49.5886	112.851	103.604	105.421	126.991	97.0935	116.435	87.0591	102.898	63.723	37.1045	39.0253	122.768	131.811	97.394	90.4296	56.4328	77.3199	66.6637	104.296	94.1726	78.8791	77.7015	73.2123	97.7123	108.602	65.8708	66.867	70.0587	86.965	102.554
	7.45253	0.322926	0.150329	0.367472	13.6809	54.2251	52.7637	54.339	67.0086	50.0839	64.3513	41.0501	52.2339	18.6285	2.86925	4.454	63.9015	76.5207	49.8925	43.5916	17.3712	32.0249	26.2294	46.4723	38.9674	28.6924	29.9773	29.2297	45.7981	55.1776	24.1937	23.5592	26.9804	39.1127	74.9561
	5.58965	0.375088	0.111875	0.396956	41.2197	19.0201	20.8351	18.3671	11.6685	21.3596	14.1932	26.4363	19.6228	37.711	46.6913	44.7523	13.3118	7.50735	21.7421	25.1108	38.0298	30.9776	33.7899	25.2756	28.7491	34.0547	31.9653	32.9259	23.8682	18.0562	34.6029	35.1388	32.6223	27.2278	14.9366
	6.75245	0.288098	0.118164	0.402671	1.28627	39.3885	34.0857	35.2789	48.9934	30.083	42.7918	23.2768	33.5914	7.21636	9.7083	8.44555	46.2214	52.9967	30.2296	25.498	2.99797	16.6233	9.90474	33.6098	26.9465	17.0445	16.547	13.9679	29.841	37.1624	9.17984	9.64832	11.8782	24.2911	33.1141
	5.78994	0.25482	0.123725	0.421948	1.70722	47.2643	39.1329	39.7352	55.8009	33.5457	46.9297	27.3963	38.1479	13.2743	6.30956	5.42964	52.9023	57.0694	34.0036	29.6918	6.51094	21.3629	13.1654	42.7833	35.6796	24.7277	22.5245	18.6149	35.9105	42.5501	13.0965	14.3874	15.9158	28.8128	28.5715
	7.66522	0.288101	0.149184	0.364476	28.6102	75.3579	73.2123	73.2708	88.5071	68.6546	85.1317	59.2494	71.1094	34.8837	16.6391	17.2667	85	98.3626	68.8447	62.1188	31.924	49.3758	41.9754	69.2623	60.2874	48.2768	47.6468	46.6328	65.4595	74.7895	39.842	39.7275	42.5692	57.3789	94.2607
	6.73045	0.350246	0.135953	0.41777	5.41346	33.5563	28.2469	31.9864	44.4288	26.3081	38.0549	18.8105	30.0657	2.73029	13.6401	10.6739	41.7418	48.5569	25.9095	20.9513	0.279643	12.2178	6.64421	24.151	18.4572	9.33401	11.662	8.97825	24.4248	33.2098	5.96004	5.73836	9.27975	20.3935	30.484
	7.96214	0.316768	0.120371	0.357572	1.6483	32.4056	31.9404	32.7894	43.3942	29.5362	41.9106	21.7316	31.0056	1.84512	11.1529	10.1304	40.7264	52.3536	29.4259	23.925	1.00431	13.7471	8.86748	26.326	19.7158	10.9336	11.7603	11.5183	25.5237	33.422	6.90918	6.31089	9.11587	21.4164	50.7036
	6.0908	0.332734	0.187951	0.391708	23.2995	70.6563	66.4513	69.5209	84.5418	63.5798	79.0091	53.8731	67.1531	31.2673	12.0863	14.7288	81.1084	92.3939	63.2607	56.6456	28.8738	44.6948	37.8525	60.6533	52.8135	41.2696	43.2515	41.1278	60.1531	70.816	36.2963	35.8595	39.9038	52.5221	85.8778
	5.05552	0.302681	0.131142	0.37186	27.4879	0.783028	2.2985	1.72432	6.88706	4.56724	4.65096	10.0136	2.99821	23.6832	34.209	33.4887	4.89847	12.243	4.55573	8.39224	25.2124	15.5523	19.6468	4.98538	9.90435	16.6624	16.5219	17.2621	6.50159	0.919091	20.7829	20.9255	19.0745	12.9942	7.26808
	6.43969	0.375765	0.139402	0.424597	13.212	22.6136	17.602	22.0404	33.2175	16.5363	27.1503	9.29027	20.1604	5.68675	20.8082	17.4052	30.739	37.0639	15.9642	11.2595	7.35726	3.17227	1.62739	12.539	7.56944	0.677161	2.49816	0.0707927	14.2123	22.9494	2.23751	2.68898	1.1006	13.7741	20.3129
	5.18043	0.306332	0.100807	0.391098	38.1769	13.9744	16.3678	15.4324	7.51297	18.3803	10.5189	22.9374	16.5389	33.8299	43.6831	42.7661	9.23366	4.00328	18.3911	21.5489	35.6521	27.3907	31.1596	18.041	22.1407	28.0912	27.8628	29.0406	19.431	14.5534	31.8538	31.8351	30.1869	23.4667	14.377
	7.94478	0.260422	0.146091	0.43013	63.1229	137.67	123.451	125.164	151.456	114.63	136.049	104.743	122.564	82.8132	50.4695	52.3868	146.777	152.437	115.283	108.432	71.5948	95.3149	81.983	129.516	118.309	100.588	97.4949	90.6315	118.845	129.813	82.1522	84.2932	86.9714	106.033	106.649
	5.57239	0.357937	0.111971	0.425717	34.2987	6.71185	10.8168	7.86529	0.936668	12.052	3.92371	17.3009	9.22977	28.2436	39.9451	37.6448	0.941224	3.43981	12.376	15.8108	30.0168	21.7993	25.707	13.7058	17.5769	23.955	22.092	24.17	13.2663	6.98876	26.0818	26.2347	23.6432	17.8198	12.1889
	6.66942	0.240718	0.106693	0.364025	3.63547	32.7332	30.2844	28.685	41.1949	25.2746	37.9638	19.0882	27.284	2.09714	12.268	12.9082	38.568	47.3413	25.8264	21.234	1.86499	12.1178	5.6226	30.8876	23.6691	14.1994	11.5392	10.4416	24.7629	30.4616	4.27812	4.85525	5.94786	20.2426	36.3105
	7.25517	0.347958	0.105696	0.406044	18.9114	13.3315	9.67903	12.5138	22.7083	8.07606	18.1459	1.58038	10.885	12.8265	26.1434	23.8526	20.4254	27.1133	7.75197	3.41068	14.5085	4.2894	8.84431	5.68447	0.724027	6.94669	5.05394	6.90861	5.97977	13.4067	9.65517	9.95742	6.98558	11.5965	12.1356
	5.54929	0.245032	0.139165	0.432231	14.4245	67.6121	57.0174	57.6489	76.6714	50.1734	65.3355	43.5998	55.9098	28.9256	5.7337	6.69407	73.3845	76.626	50.79	46.1872	20.2053	37.2207	27.4226	62.9226	54.8848	42.202	39.1341	34.0459	54.0287	61.2136	27.7017	29.5078	30.9738	44.7654	41.9071
	7.4989	0.355462	0.118855	0.381681	14.6752	16.4243	14.7113	17.2718	26.7258	13.5237	24.0369	6.3389	15.5447	10.4475	22.7547	20.6325	24.3681	33.5206	13.1247	8.25494	10.9159	0.408917	4.4959	8.68482	3.40037	4.24394	1.99695	2.90852	9.83726	17.7244	5.89487	6.60901	3.37732	12.5122	26.8767
	7.15805	0.31474	0.101949	0.354138	22.3406	4.26742	4.11916	4.65248	12.9272	2.20025	11.9789	3.96088	3.25372	19.7985	29.8874	29.173	10.8263	20.2025	2.12757	2.23042	20.3922	10.3144	14.1289	0.367101	5.61769	12.5221	11.943	12.0232	1.05454	5.12552	15.7294	16.2165	14.0418	11.1525	18.0899
	5.39984	0.251864	0.149354	0.39235	7.72133	51.8992	46.4261	45.9772	61.3056	40.8324	54.9783	34.0257	44.3334	16.8395	1.39842	1.20518	58.3045	65.6396	41.3441	36.4406	11.2799	26.8678	19.0159	48.271	40.5124	29.4889	27.0484	24.4547	41.5561	48.3771	18.1783	19.1033	20.6212	33.9119	48.5548
	5.67867	0.314058	0.164448	0.412708	8.02611	53.0582	46.7459	49.4109	64.3106	43.2136	56.924	35.3466	47.4173	17.731	1.18301	1.11873	61.2536	68.4403	43.1185	37.7853	13.6576	28.0624	21.0079	44.7459	37.8141	27.0798	27.8856	24.7648	42.4034	51.2757	20.319	20.5739	23.6861	35.1159	50.2297
	5.82629	0.377125	0.129137	0.416232	28.4909	0.225867	3.29334	0.205501	9.06193	4.05856	4.66981	10.1133	1.3427	22.9072	34.8789	32.1826	7.03287	12.8412	4.53855	8.49366	23.936	15.3125	19.0806	7.92513	12.0495	18.7287	16.084	17.9017	6.36762	0.824578	19.738	20.2125	17.0821	13.089	0.391255
	7.72372	0.344296	0.161865	0.422576	33.9294	90.1956	81.8757	87.0839	105.26	78.7613	95.4666	68.3704	84.3985	46.2966	22.4729	26.6151	101.441	110.25	78.2703	71.4042	42.1698	59.2742	51.031	77.1197	69.0205	55.9023	58.8361	54.655	76.8169	89.0589	50.269	50.1715	55.0108	67.9802	85.5975
	7.0344	0.354794	0.18761	0.361471	24.4649	66.7393	66.588	69.51	82.0108	65.1519	80.4545	54.4166	67.0174	28.2543	12.1784	14.7214	78.6245	94.2429	64.579	57.1989	28.7691	43.975	38.6731	56.2766	48.4123	37.6786	40.871	40.7027	58.37	69.7176	36.0316	34.6476	39.2878	51.7092	104.544
	5.99392	0.356158	0.179041	0.432231	15.2159	64.6378	56.6453	61.9882	77.8933	54.3069	68.5889	45.2246	59.5989	26.6378	5.48308	9.63084	74.5837	81.4877	53.7572	47.8413	23.0495	37.5444	30.4377	52.2356	45.4768	34.1341	37.3206	33.2896	52.7123	63.7026	29.9803	29.8554	34.3681	45.0906	59.5269
	6.68194	0.363926	0.131173	0.380165	19.5528	9.40981	8.04109	10.6639	19.3426	7.17875	17.036	0.259477	9.00284	15.843	27.2464	25.1046	17.1222	26.058	6.7397	2.06597	15.9596	6.19789	9.87264	1.77697	3.14617	10.2656	7.84255	8.59168	3.34562	10.9684	11.2614	12.0532	8.85104	11.4069	21.9324
	7.94745	0.29695	0.193703	0.383653	84.3297	155.281	149.136	150.878	174.184	142.708	166.257	129.301	147.674	96.36	67.7652	69.79	169.083	185.46	142.833	133.433	90.955	115.854	104.626	144.573	132.087	114.411	114.272	111.277	139.5	153.487	102.324	102.435	106.929	127.49	177.263
	7.92981	0.241052	0.152896	0.362982	57.8323	117.176	113.333	110.684	131.073	105.168	125.945	95.0079	108.388	67.0494	43.656	42.5871	126.774	141.308	106.067	98.5215	60.6653	83.5462	72.9641	114.164	102.338	86.8636	82.5357	80.8199	104.212	113.555	70.7198	71.633	73.4334	93.38	131.999
	7.19337	0.356237	0.182577	0.368477	24.1093	67.2798	66.352	69.5996	82.4697	64.871	80.1297	54.2251	67.0976	28.67	12.0195	14.7821	79.0749	93.9125	64.2827	57.004	28.8309	44.0047	38.5229	56.4815	48.7075	37.8761	41.156	40.6011	58.5284	69.9402	36.0868	34.8021	39.489	51.7554	100.068
	5.62907	0.354015	0.148111	0.380738	21.1859	7.48236	5.94878	8.24919	16.9712	4.82101	14.5397	1.80153	6.66024	17.3256	28.6553	26.7388	14.795	23.2849	4.46302	0.0321704	17.7658	8.0415	11.8208	0.419823	4.47706	11.5366	9.51415	10.3302	1.42109	8.67001	13.1244	13.7776	10.8206	11.1957	20.0177
	7.80731	0.365488	0.126932	0.413786	2.62528	36.5271	31.7424	36.0132	48.2321	30.3269	42.2977	22.2771	33.9646	5.0154	11.2862	7.94864	45.4743	53.2836	29.779	24.4804	3.28566	15.2488	9.9387	26.1378	20.3967	11.2276	14.3037	11.8512	27.526	36.9784	9.05104	8.54139	12.5297	23.0445	36.1198
	7.55769	0.250816	0.133572	0.379488	31.8659	83.8102	78.7477	77.6396	95.5198	72.0823	89.3808	63.5891	75.6455	41.3851	20.3666	20.2234	91.8823	102.394	72.72	66.5367	35.4213	54.4216	45.2518	79.9257	70.3118	57.1198	54.0927	51.7255	72.0219	80.2703	43.824	44.7215	46.5342	62.739	85.0009
	7.06282	0.302081	0.173356	0.366073	34.768	83.45	81.3588	82.1601	97.7752	77.2169	94.343	67.0252	79.8026	41.108	22.1249	23.2828	94.0956	108.433	77.2456	70.0347	38.6264	56.5501	49.1353	75.9129	66.7171	54.2859	54.5081	53.4916	73.2047	83.5225	46.8413	46.4756	49.8859	64.9442	108.699
	5.96395	0.287688	0.101893	0.384777	24.9462	4.26561	1.54489	2.0292	11.7364	1.329	8.31398	6.64551	0.757858	19.7999	31.6209	30.9484	9.65758	16.0516	1.21497	4.96343	22.3165	12.0331	16.7756	0.288072	4.86351	12.1489	12.537	13.8521	2.29299	3.20738	17.6522	17.4917	15.8208	11.2795	4.1903
	5.30229	0.242972	0.158115	0.368519	10.0645	52.1527	48.928	47.3355	61.8258	43.2257	57.7088	36.1673	45.7204	17.0344	0.286385	0.28585	58.8151	68.4545	43.8343	38.6208	12.3493	28.3027	20.8002	49.7623	41.5731	30.6926	27.7656	26.2971	42.8272	49.4234	19.3684	20.0646	21.372	35.2089	60.5663
	6.45231	0.37387	0.187533	0.402493	17.0302	62.093	57.8262	62.8949	76.6151	56.6471	70.9366	46.6375	60.3958	24.6804	6.27834	10.2444	73.3292	84.24	55.8984	49.2797	23.6639	37.7687	31.9617	49.5025	42.6136	31.9243	36.0368	33.8043	52.0896	63.6575	30.5107	29.5583	34.5511	45.2645	77.0948
	6.93523	0.320769	0.186155	0.38133	40.8803	93.6606	89.9345	92.3772	109.181	86.2496	103.985	75.3244	89.7671	48.9619	27.8996	30.1976	105.29	119.057	86.0397	78.4834	46.309	64.6428	56.8653	83.6393	74.4227	61.3182	62.7857	60.9192	82.1943	93.8252	54.8307	54.37	58.5737	73.5167	115.456
	5.16894	0.247413	0.197355	0.360249	36.8925	87.625	84.819	82.721	99.9964	78.0926	96.0413	69.0749	80.6908	44.3194	24.4549	23.6624	96.2755	109.463	78.7945	72.1214	39.3112	58.9595	50.0669	84.5873	74.4044	61.144	57.8203	56.577	76.682	85.0183	47.9811	48.5907	50.3463	67.4667	110.548
	6.56213	0.326676	0.129943	0.358261	15.8611	13.0929	12.7978	13.8404	22.7372	11.027	21.5502	4.19666	12.2734	13.01	24.0433	22.9548	20.4537	30.5841	10.8567	6.0741	13.4381	2.69994	6.71357	7.40714	1.84002	5.60068	4.51236	4.68233	7.27902	14.2726	8.42407	9.04993	6.4594	11.9908	30.5939
	5.48346	0.314099	0.1452	0.405837	10.1448	26.5124	21.8746	23.8992	35.953	19.0202	30.4141	12.4079	22.2458	2.68785	17.931	16.1472	33.4236	39.9853	18.9408	14.4333	5.74941	6.19496	0.499749	19.7895	13.9849	5.16968	5.83827	3.5439	17.9784	25.3299	0.225711	0.106568	2.47269	15.6174	25.1146
	5.21552	0.381437	0.11254	0.401883	45.4306	24.5881	26.4644	23.9604	17.6856	26.8627	20.2327	31.6141	25.1462	41.9939	50.482	48.5377	19.217	13.9798	27.2503	30.3819	42.2883	35.7979	38.4075	30.6741	33.8488	38.786	36.6828	37.6749	29.1826	23.6722	39.1167	39.6276	37.2032	32.3031	21.5413
	6.75517	0.344899	0.160423	0.37858	5.6193	44.0461	42.0223	44.6852	56.4944	40.1994	53.2946	31.4861	42.6055	10.7989	4.36387	2.07955	53.5829	64.8951	39.8085	33.8552	9.94775	23.1615	17.9529	35.1867	28.5157	18.9986	21.2678	20.2057	35.9176	45.3468	16.2077	15.4426	19.1776	30.2471	62.139
	6.78881	0.346156	0.195985	0.371591	33.6641	81.0798	79.4342	82.5747	96.988	77.3084	93.8529	66.1481	79.9427	39.2849	20.8288	23.5634	93.3231	108.541	76.7987	69.1418	38.7344	55.3708	49.0678	70.0632	61.5823	49.7147	52.6479	51.7531	71.2819	83.214	46.6239	45.498	50.2443	63.7335	114.584
	5.83849	0.311718	0.180039	0.422975	27.486	82.4327	73.6119	77.06	95.4443	69.1619	85.3863	60.0796	74.7114	40.3256	16.9082	19.8312	91.8081	98.9593	69.0769	62.964	34.7011	51.8402	43.0841	72.3837	64.2571	51.3144	52.1286	47.7765	69.1145	79.5605	42.6129	43.1564	46.7806	60.1365	74.8869
	6.10649	0.314946	0.162998	0.359651	2.6915	38.568	37.8472	38.7314	49.9608	35.243	48.1812	27.153	36.8762	6.5852	7.17531	6.10897	47.1708	59.0657	35.1449	29.444	5.53051	18.8853	13.6933	32.2636	25.3547	16.1297	16.9083	16.5427	31.2539	39.4581	11.7104	11.1435	14.0331	26.1674	61.6256
	6.83596	0.344345	0.101408	0.427572	21.5766	11.8803	6.61712	9.79398	20.6533	4.74298	14.5308	1.29916	8.21782	13.9427	28.2053	25.6933	18.4086	23.1931	4.45492	0.479251	16.5649	6.52772	11.4633	4.09139	0.625025	8.37749	6.65139	9.29227	3.83616	11.0265	11.812	11.811	8.96812	11.1978	2.51231
	7.43411	0.382923	0.139486	0.381037	10.4702	21.3441	20.0721	23.6333	32.9054	19.7065	30.5447	11.6838	21.6992	6.66323	19.1449	16.3271	30.4327	40.7925	19.06	13.6961	6.17083	4.35212	0.605598	11.9013	6.59088	1.17988	2.27728	1.53944	14.7676	23.7375	1.02185	2.14496	1.81591	14.3545	38.1558
	7.06728	0.294245	0.125242	0.44764	16.9262	71.8149	60.3437	63.6693	82.6829	55.1451	70.2302	47.5293	61.594	32.1584	7.97358	10.7685	79.2841	82.4734	55.2541	50.1875	24.5877	40.9051	31.6149	62.8964	55.4238	42.7746	42.5244	36.9086	57.7241	66.8383	32.0237	33.2781	36.161	48.6792	43.3195
	7.83196	0.336087	0.145884	0.435731	28.0598	84.4029	74.5355	79.669	98.2565	70.9586	87.0405	61.4128	77.1393	41.841	17.5301	21.5969	94.568	101.072	70.5856	64.3211	36.573	53.242	44.6601	71.9471	64.2095	51.2438	53.5754	48.6553	70.5571	82.044	44.4142	44.7345	49.1461	61.6549	68.9737
	7.70155	0.360348	0.197725	0.442659	70.1735	145.275	131.823	140.556	164.86	128.389	149.456	115.031	136.974	88.663	56.1066	62.8041	159.933	168.619	127.51	118.906	82.7052	104.065	93.225	125.941	116.149	99.1469	104.226	97.4504	126.791	143.332	92.9546	92.9285	99.8058	115.303	133.981
	6.50317	0.342618	0.117087	0.35871	27.4527	2.79399	2.86155	1.5377	5.86446	3.98476	5	10.0931	2.9455	25.2301	34.5881	33.3624	3.89489	12.928	4.23741	8.47313	25.1717	16.1425	19.3668	8.34755	13.0301	19.3382	17.8765	17.9498	7.68168	1.32558	20.9021	21.6069	19.1086	13.555	12.6459
	5.2777	0.262525	0.186745	0.388527	31.238	83.975	78.0818	77.8877	95.9441	71.8273	88.9475	63.2138	75.821	41.5119	19.9182	20.3913	92.2986	102.094	72.3248	66.1546	35.5567	54.2337	45.104	78.8468	69.5162	56.3331	54.0546	51.2519	71.822	80.5149	43.8813	44.7249	46.8918	62.5642	89.4057
	6.47656	0.306994	0.139695	0.430396	9.89345	58.4977	49.9613	53.001	69.4365	45.8311	59.8699	38.1924	50.9957	21.9149	0.982152	3.54844	66.2842	71.5188	45.8053	40.6824	16.4165	31.3464	23.4569	49.8824	42.8773	31.5105	31.9639	27.763	46.5024	55.3937	23.2842	23.9557	26.9702	38.5427	43.1226
	6.87638	0.381352	0.118651	0.384922	27.491	1.33986	2.65806	0.274092	7.96	3.03084	5.76018	9.47588	1.28932	24.1115	34.4511	32.1362	5.95144	14.05	3.5441	7.84479	23.8948	15.3344	18.4691	9.01766	13.3124	19.6642	16.9069	17.6449	6.82119	0.427446	19.712	20.565	17.3765	13.1212	8.98299
	6.15405	0.242458	0.154102	0.377342	26.7099	76.6053	71.7962	70.2708	87.5657	65.0568	81.7538	57.066	68.4071	35.8432	15.6855	15.2363	84.0761	94.131	65.764	59.8961	29.8406	48.2922	39.3327	73.5916	64.2214	51.481	48.0574	45.8279	65.2826	72.8967	37.9561	38.9339	40.432	56.2762	80.442
	5.60098	0.339652	0.166269	0.355975	11.5089	18.3507	18.4438	19.8902	28.8596	17.0125	27.9883	9.58629	18.1879	8.96575	20.2414	18.8604	26.4622	37.6239	16.7285	11.5608	8.87801	2.17459	1.74916	11.7937	6.04225	1.63704	0.0245311	0.0261897	12.4753	20.1426	3.66402	4.51907	1.53647	13.2736	43.3413
	5.51562	0.322764	0.120271	0.358796	33.018	9.84527	10.1629	9.41595	2.25017	11.6696	3.2716	17.0531	10.651	30.6538	39.5048	38.6943	4.06877	3.88949	11.7813	15.5585	31.1126	22.5097	25.77	14.2355	18.6919	24.6472	23.8999	24.0718	14.5234	9.02766	27.1077	27.5625	25.5593	18.6279	2.77318
	5.67376	0.294324	0.171854	0.408181	19.8206	69.8128	62.8713	64.7954	81.6178	58.1879	73.5679	49.8564	62.7053	30.6184	9.67565	11.5307	78.2389	86.0522	58.2982	52.5565	25.4446	41.8721	33.692	62.1549	54.1867	42.1257	41.8811	38.4896	57.9708	67.102	32.9312	33.4876	36.3772	49.5835	67.0059
	6.05211	0.332714	0.153876	0.410259	0.311912	41.2206	35.9806	39.0621	52.2904	33.398	45.9806	25.7047	37.1198	8.62556	8.43226	5.88519	49.4571	56.8957	33.138	27.9697	5.71833	18.6971	12.6167	32.4952	26.233	16.5088	18.1424	15.5185	31.7041	40.4723	11.8073	11.7257	15.0511	26.1435	41.0271
	7.08	0.344904	0.185117	0.44126	49.9104	116.537	104.418	111.184	133.072	100.593	119.329	89.253	108.149	66.5584	37.6527	42.926	128.736	135.926	100.033	92.663	60.4811	79.7678	69.7743	100.91	92.04	76.8515	80.2243	74.1629	100.054	113.933	69.6181	69.9176	75.4152	89.6583	102.545
	6.18422	0.340261	0.165974	0.380976	2.51082	40.259	37.9695	40.4584	52.1683	35.9999	48.7504	27.6614	38.4612	7.88593	7.09297	4.94017	49.3373	59.9558	35.6641	29.9616	6.75255	19.6872	14.4639	31.8495	25.3422	16.0153	18.0044	16.8209	32.1862	41.2156	12.8574	12.2205	15.7406	26.9736	56.6405
	6.48947	0.278328	0.164048	0.430884	43.047	107.731	95.6913	98.1646	120.636	88.8489	107.439	79.7009	95.7575	59.7851	31.7762	34.1144	116.531	122.114	89.1893	82.9388	50.9275	71.2096	60.0376	98.9695	89.425	74.1562	72.7268	66.8738	91.5175	101.892	60.0663	61.5729	64.5271	80.5989	85.7851
	5.84985	0.386025	0.158946	0.366309	22.4607	3.61228	3.62307	6.43406	13.8112	3.53802	12.8881	3.57945	4.75801	20.3024	30.2214	27.9673	11.6938	21.7759	2.95678	1.84212	19.2324	10.227	13.1142	4.32724	8.97107	15.4891	12.4218	12.5146	1.49078	6.27932	14.8137	15.981	12.5243	11.6845	26.0081
	5.86265	0.3957	0.198803	0.410111	9.14948	51.497	47.1807	53.051	65.6884	46.8242	59.9765	37.1132	50.5915	16.5301	0.890244	3.5823	62.6058	72.6868	45.9025	39.5837	16.1049	28.8142	23.6851	38.1735	32.0282	22.1535	27.0871	24.7987	42.0436	53.5667	22.396	21.2685	26.5098	35.9132	66.239
	6.34335	0.396999	0.150128	0.37545	22.1693	4.62001	4.12962	7.48568	15.0437	4.25708	13.5861	2.97766	5.75372	19.5273	29.8803	27.2555	12.9034	22.6217	3.59335	1.22949	18.4647	9.56173	12.4671	4.03206	8.5708	15.1493	11.6756	12.0308	0.74683	7.33502	14.0524	15.2523	11.5657	11.653	23.9285
	6.38791	0.382873	0.175664	0.381122	0.858529	34.3832	32.9657	36.9102	47.1833	32.5581	44.5604	23.6759	34.7686	3.36629	10.4624	7.34155	44.445	55.9078	31.8426	25.9043	3.90558	15.5597	11.4076	23.9265	18.046	9.43913	13.2655	12.4442	27.0958	37.0278	9.60778	8.366	12.7512	23.1026	57.2909
	6.40792	0.374547	0.111609	0.384863	34.2986	10.4719	11.7483	9.25544	2.18056	12.2446	4.24397	17.9979	10.6497	31.1358	40.5724	38.5857	4.00046	3.21323	12.6681	16.5204	31.1116	23.2642	26.1994	17.1852	21.1199	26.9182	24.6193	25.3211	15.4924	9.05152	27.3	28.0068	25.222	19.331	2.24747
	7.28607	0.248948	0.159905	0.428617	70.3076	148.429	133.438	134.431	162.226	123.572	146.078	113.592	131.814	91.0893	57.1941	58.659	157.347	162.953	124.429	117.441	78.7271	103.875	89.6111	141.213	129.282	110.605	106.391	99.1869	128.649	139.517	89.835	92.3253	94.6593	115.065	117.057
	5.43708	0.322212	0.105495	0.363667	39.7508	18.5345	19.1014	18.352	11.7461	20.5068	12.9456	25.311	19.4637	37.3375	45.5238	44.742	13.388	6.50427	20.6042	23.9653	37.9071	30.1454	33.1642	22.5511	26.5462	31.9566	31.2972	31.5902	22.8917	17.9438	34.2954	34.658	32.8586	26.3994	9.67953
	7.0032	0.351316	0.125142	0.360341	19.298	8.08435	8.01837	9.78379	17.9119	6.99974	16.9422	0.0835342	8.18222	16.8625	27.2617	25.7002	15.7182	25.8474	6.65417	1.88686	16.5923	6.68165	10.1546	1.48151	3.65043	10.6218	8.67897	8.76759	2.66822	9.94242	11.8725	12.7413	9.79893	11.3409	26.3921
	6.10672	0.386037	0.192951	0.420802	15.0243	61.5709	55.5983	61.775	76.0458	54.6657	68.6329	44.7834	59.2275	24.2788	4.77809	9.48656	72.7705	81.9097	53.7974	47.3921	22.7632	36.4506	30.4664	47.7144	41.2126	30.4812	35.2176	32.1226	50.8225	62.7194	29.4792	28.6374	33.9302	43.9226	68.9146
	6.75532	0.308049	0.129165	0.428346	5.67208	52.0875	44.1221	47.0175	62.6717	40.2195	53.7068	32.8287	45.0854	16.9843	2.94985	0.501095	59.6452	64.9187	40.1844	35.2221	11.8597	26.1801	18.6788	43.8062	37.0674	26.1904	26.6799	22.7579	40.6868	49.259	18.4522	19.0478	21.9695	33.326	37.269
	6.74431	0.3893	0.153364	0.434861	1.87538	39.5179	33.1182	38.9578	51.8107	32.2578	44.1689	23.9153	36.7545	7.31585	10.3598	5.95573	48.9863	55.5546	31.4856	26.1481	5.43664	17.1199	11.7017	27.0397	21.6151	12.2497	16.479	13.1908	29.6574	39.983	11.1862	10.6222	15.2512	24.8178	35.5425
	6.11246	0.265303	0.169546	0.379179	31.0069	81.972	77.3568	76.9248	94.2002	71.4068	88.449	62.6047	74.8529	39.9712	19.43	19.7397	90.5872	101.6	71.8701	65.5346	34.8103	53.3039	44.6063	76.9803	67.6324	54.738	52.6555	50.4755	70.5264	79.2609	43.0687	43.6741	45.9088	61.5568	91.0824
	5.56204	0.325172	0.169575	0.411956	5.7425	49.3486	43.4867	46.4999	60.7442	40.457	53.7855	32.521	44.4907	14.8775	3.37777	0.851389	57.7536	65.1981	40.2562	34.9088	11.4012	25.2563	18.6255	40.5533	33.8828	23.5154	24.8629	21.944	39.1168	48.138	17.8631	17.9238	21.2451	32.3665	49.0762
	6.52723	0.355253	0.186171	0.406579	25.3958	75.0572	69.5254	74.2652	89.8349	67.3634	82.8651	57.1482	71.7	34.6524	14.1564	17.9397	86.3031	96.8439	66.7775	59.9798	32.3794	47.9987	41.1333	62.6951	55.1188	43.3389	46.69	43.8638	63.7721	75.5242	39.8422	39.2471	44.0594	56.0507	85.2708
	7.8688	0.383763	0.167023	0.377753	13.8339	53.7923	52.5448	56.9891	68.5588	52.1619	65.9289	41.9025	54.5288	18.2956	2.72185	6.24751	65.4228	78.9647	51.3313	44.4593	19.1405	32.4811	27.8386	41.8558	35.0905	25.2819	29.7092	28.9523	45.6282	57.0384	25.6731	24.1785	29.2272	39.6476	80.9337
	6.34478	0.304497	0.112124	0.438371	9.04756	32.2152	24.3612	27.0237	41.0942	20.764	32.4125	14.5664	25.3695	1.69867	16.2566	14.0325	38.4692	42.0363	20.7635	16.6306	3.34108	9.10657	2.32222	24.987	19.2143	9.64343	9.90951	6.04936	21.8559	29.182	2.37417	3.07623	5.5286	18.0459	13.6075
	6.4809	0.337963	0.104589	0.398224	27.0266	1.4874	1.38733	0.717233	9.76684	3.014	6.09566	8.78068	0.707139	21.9368	33.5954	31.8363	7.72467	14.0698	3.23813	7.13707	23.446	14.1329	18.2314	4.79872	9.37108	16.2481	14.8919	16.3455	4.92567	1.51848	19.0585	19.3047	16.8129	12.3313	1.96056
	7.14054	0.381963	0.107004	0.444108	21.6641	12.5132	6.55708	11.2442	22.0588	5.56906	15.1349	0.898736	9.50747	13.4559	28.2457	24.7119	19.7879	24.1647	5.00585	0.886892	15.5706	6.08476	10.7382	2.61553	1.72073	9.38753	6.25417	9.28621	4.17238	12.291	10.933	11.1874	7.61086	11.3537	1.62777
	6.99476	0.362833	0.115196	0.435654	15.1989	21.3763	15.3178	19.5541	31.2775	13.7609	24.2328	6.99771	17.764	6.63853	22.3464	19.0879	28.8351	33.7995	13.3034	8.92561	9.20488	1.36244	3.82685	11.827	6.9273	1.41386	1.20309	1.86001	12.5178	20.7887	4.12365	4.25835	0.794703	13.0526	11.3965
	5.74508	0.350541	0.181546	0.37784	2.15605	39.0533	37.2781	40.0388	51.277	35.729	48.3489	27.1818	37.9995	6.95846	7.55854	5.22416	48.4626	59.6373	35.2979	29.4734	6.39654	19.0563	14.162	30.188	23.7882	14.6534	17.1087	16.1618	31.3013	40.5808	12.4217	11.5855	15.3298	26.3589	60.3255
	6.48306	0.270757	0.106722	0.366359	14.3377	17.4546	15.5856	15.1414	25.739	12.0066	23.0966	6.04234	13.772	9.65499	22.166	22.0743	23.3997	31.7363	12.2671	7.95303	12.2827	0.352297	5.63911	14.2198	8.09368	0.0887346	1.21404	2.08147	10.5934	16.3945	6.93521	6.7699	5.21333	12.4933	23.1258
	5.98782	0.293609	0.147055	0.428556	11.1454	60.5121	51.7768	54.2402	71.125	47.0984	61.4082	39.6361	52.2878	23.4644	2.20469	4.38713	67.9412	73.0093	47.2082	42.1521	17.4127	32.8063	24.5645	52.7544	45.5009	33.8782	33.6089	29.3359	48.2896	56.8372	24.4245	25.2978	27.9913	40.0793	44.8177
	7.75758	0.382269	0.159531	0.392015	10.2111	50.9067	48.1792	52.9218	64.9914	47.548	60.9141	37.8163	50.5328	16.076	0.21786	3.4948	61.9218	73.5381	46.7577	40.2995	16.0597	29.0917	24.1371	38.9259	32.4554	22.6787	26.9367	25.4558	42.1939	53.2858	22.4326	21.2317	26.1218	36.115	68.2634
	6.74997	0.333622	0.16455	0.38434	13.9095	56.5681	53.5111	56.1221	69.526	51.0045	65.2375	41.9262	53.9368	20.4307	3.37257	5.66074	66.3721	77.6035	50.7006	44.4835	18.6841	33.2318	27.1618	47.5301	40.2465	29.7396	31.6073	30.0519	47.3076	57.1453	25.514	24.9738	28.7176	40.4233	71.6868
	6.40731	0.251858	0.146913	0.369866	19.9156	65.6467	62.1861	60.8794	76.4921	56.3248	72.0269	48.4509	59.0679	27.4139	9.21421	8.88042	73.2085	83.8609	56.8928	51.1258	22.6401	39.8195	31.8255	62.3547	53.5585	41.7885	39.1159	37.5238	55.5396	63.0342	30.2428	30.8688	32.5364	47.3254	73.9828
	6.44835	0.240534	0.164109	0.441332	63.6607	141.985	125.122	126.216	154.464	114.866	136.633	105.771	123.755	86.1325	51.5946	53.0994	149.73	152.714	115.815	109.479	72.5135	97.101	82.5005	135.3	123.822	105.296	100.499	92.3969	121.611	131.724	83.3143	86.2461	88.1797	107.984	101.909
	7.18145	0.351764	0.132951	0.367763	11.3585	19.5159	18.8375	20.9943	30.2523	17.6476	28.5755	10.114	19.2274	8.06952	19.9762	18.1131	27.829	38.3709	17.264	12.098	8.07658	2.83725	1.14541	12.0404	6.44542	1.31853	0.84499	0.447447	13.248	21.2835	2.87709	3.74504	0.490132	13.5532	37.305
	6.42625	0.310976	0.103385	0.373684	25.7811	1.53408	0.0272332	0.82319	9.5563	2.15026	7.24002	7.82803	0.5117	21.9009	32.6795	31.7646	7.51805	15.0857	2.19445	6.16726	23.2953	13.5234	17.6205	3.16041	8.12377	15.0018	14.5703	15.3432	4.31015	1.58429	18.7869	19.0041	16.9662	11.8639	7.6393
	6.46407	0.384937	0.139671	0.441621	12.1448	25.8149	19.4098	24.6916	36.63	18.4242	29.1283	11.0952	22.7326	3.22436	19.5908	15.6109	34.088	39.2843	17.7682	13.0969	5.37414	5.19805	0.0974228	14.6458	9.79263	1.2611	4.88974	1.61996	16.6146	25.7833	0.191758	0.549828	3.51859	14.9059	17.8254
	6.44015	0.282353	0.1729	0.370352	31.4981	80.4947	77.419	77.4406	93.6114	72.3904	89.3075	63.0021	75.2613	38.8348	19.4718	20.0887	90.0093	102.756	72.6531	65.9391	35.1251	53.1669	45.2298	74.4842	65.2726	52.7767	51.7715	50.3125	69.888	79.2459	43.2774	43.3838	46.1266	61.3876	98.7167
	6.14252	0.374336	0.130047	0.42515	22.0273	10.2504	5.68245	9.64288	19.737	4.67953	14.2248	1.80404	7.95907	15.1965	28.8347	25.7956	17.5093	23.1185	4.17587	0.0347248	16.7644	7.27894	11.6272	1.24638	3.22627	10.6544	7.85178	10.1901	2.6648	10.4845	12.1581	12.5404	9.16122	11.2593	7.06526
	5.48867	0.371939	0.170561	0.362516	18.1582	9.32525	9.40885	11.8623	19.7771	8.95003	18.9044	1.62851	10.1533	15.908	26.3254	24.2936	17.5487	28.1412	8.44375	3.45967	15.0726	5.35149	8.56198	1.65932	3.37048	10.3083	7.58511	7.62835	3.95065	11.8106	10.3617	11.4665	8.09124	11.6382	34.0427
	5.40588	0.385616	0.16271	0.40942	19.4287	12.0121	8.71955	12.736	22.242	8.17312	17.9452	1.15772	10.9622	13.8413	26.7895	23.7022	19.9677	27.2275	7.5689	2.9804	14.449	4.9029	8.84953	2.63801	1.97876	9.33957	6.06481	7.79287	4.95811	13.2269	9.76673	10.4844	6.80939	11.6109	18.6721
	7.79225	0.397795	0.194989	0.370097	29.1203	72.6836	72.5323	77.9179	90.0734	72.8682	88.3263	60.7719	75.0464	32.8266	16.1812	20.4118	86.5372	103.318	71.7582	63.6687	34.9594	49.6733	45.06	58.5007	50.9398	40.1489	45.9338	45.6705	64.1315	77.5266	42.2569	40.1556	46.2764	57.7681	115.66
	5.21043	0.299733	0.157754	0.354542	12.3343	18.1406	17.6925	17.8352	27.5172	15.0593	26.199	8.35956	16.3194	9.12739	20.7473	20.2512	25.1448	35.3266	15.0966	10.312	10.3186	1.32176	3.27157	13.645	7.58444	0.346578	0.298511	0.505926	11.9543	18.5635	4.99274	5.34515	3.18826	12.9931	37.5705
	5.3364	0.341479	0.162201	0.405729	9.64546	26.4281	22.2695	25.2051	36.6971	20.2789	31.5445	13.1512	23.4197	2.75273	17.6652	15.2633	34.1539	41.4656	19.9718	15.19	4.84433	6.66065	1.46728	18.2479	12.6607	4.05795	5.89456	3.79412	18.1751	26.2805	0.591048	0.338052	3.51135	15.9181	30.0228
	7.47837	0.241467	0.157096	0.424333	73.9208	153.128	138.311	138.622	166.91	127.879	150.948	117.851	136.018	94.7037	60.4758	61.4952	161.944	168.019	128.871	121.777	81.9681	107.867	93.2341	146.796	134.42	115.343	110.391	103.298	133.164	143.853	93.3516	95.9739	98.0466	119.261	122.221
	5.18949	0.285897	0.122917	0.413133	19.2862	15.1261	9.91221	11.0846	22.8078	6.46258	16.8815	1.02473	9.70704	11.4461	25.9864	24.8199	20.523	25.2156	6.59879	2.84502	15.4167	4.18749	9.95524	10.2519	4.83814	3.43543	3.9321	6.46955	6.84384	12.8151	10.33	9.79249	7.99971	11.586	6.4308
	6.96018	0.340735	0.13927	0.402129	0.148144	39.2801	35.0213	38.1248	50.6485	32.8424	45.2922	24.9407	36.1586	7.13293	9.07825	6.51952	47.8458	56.2422	32.5101	27.1919	4.97724	17.6863	12.0303	30.3975	24.193	14.7423	16.7321	14.5781	30.3378	39.2552	10.9779	10.6566	14.1388	25.1614	42.2843
	6.96073	0.262177	0.101285	0.360178	10.2025	22.6637	21.0847	20.1789	31.1846	17.1373	28.8115	10.9707	18.7841	5.64825	18.463	18.665	28.744	37.7707	17.4793	12.9702	8.41838	4.20665	1.34615	19.8812	13.3451	4.78712	3.24523	2.53638	15.6554	21.4976	2.79256	2.58744	1.13605	14.5584	29.6058
	5.72171	0.351582	0.191304	0.363878	5.47249	41.7096	41.2816	43.7142	54.5226	39.912	52.9099	30.9076	41.6164	9.00172	4.86262	2.7367	51.6478	64.5571	39.4576	33.2663	9.18514	22.1526	17.5197	32.951	26.268	17.097	19.6554	19.3701	34.4514	43.9858	15.3621	14.2747	18.1345	29.2408	72.4555
	5.7138	0.326065	0.143445	0.361432	18.7857	9.49446	8.95975	10.0268	18.7599	7.19941	17.3647	0.643719	8.51458	15.7779	26.6278	25.5357	16.5504	26.0823	7.03951	2.45714	16.3361	5.9466	9.9005	3.95809	1.40587	8.63676	7.60645	7.89319	3.74955	10.4985	11.4872	12.0476	9.55387	11.3393	26.3801
	5.90771	0.300152	0.146031	0.391211	1.31054	37.5283	33.576	34.8518	47.6518	30.1463	42.7425	22.9899	33.1152	5.78545	10.0515	8.73463	44.9048	53.0712	30.1847	25.2059	2.63082	15.9428	9.79336	31.3886	24.7818	15.2167	15.2919	13.3573	28.7331	36.3452	8.7234	8.84565	11.3355	23.5944	40.8854
	6.83886	0.291694	0.183156	0.448738	71.4874	152.386	135.272	140.048	168.154	127.466	149.627	116.402	137.025	94.1328	58.4297	62.4603	163.165	167.534	127.666	120.301	82.7442	106.778	93.0043	139.512	128.519	109.881	109.295	100.924	131.552	144.798	93.6767	95.6129	99.739	118.193	118.86
	7.14758	0.2432	0.198564	0.441119	128.875	238.142	214.743	216.482	255.803	200.622	231.016	187.782	213.01	160.096	111.944	114.189	249.184	253.576	201.895	192.967	141.328	175.584	155.311	228.42	212.432	186.607	180.214	168.962	209.764	224.085	156.402	160.402	163.25	190.796	190.685
	6.93545	0.380082	0.157487	0.383942	3.82721	30.7779	29.0955	32.9102	43.0856	28.5697	40.2378	20.0349	30.8435	0.593164	13.0686	10.0487	40.4235	51.2169	27.9004	22.1978	0.879368	12.2533	8.09488	20.6911	14.9774	6.55669	10.1569	9.21268	23.5398	33.114	6.43073	5.30427	9.50253	20.1912	49.1638
	5.91896	0.261797	0.14209	0.419313	15.0441	65.9149	57.1934	58.0739	75.8748	51.1989	66.2721	44.0565	56.2413	27.6202	5.85221	6.98167	72.6027	77.8322	51.6443	46.6522	20.4608	37.0769	28.0622	60.4398	52.4723	40.2345	38.1497	33.9472	53.3487	61.0818	27.8632	29.1554	31.0695	44.5661	49.1652
	5.44045	0.29353	0.18027	0.402303	20.6882	70.1538	63.8465	65.5298	82.1091	59.1905	74.6776	50.7389	63.4348	30.8807	10.3323	12.0277	78.721	87.2315	59.3103	53.4549	26.007	42.5296	34.4677	62.7128	54.6323	42.6051	42.3136	39.2357	58.5908	67.7292	33.5327	34.0007	36.879	50.2608	71.5628
	5.02855	0.339022	0.150532	0.400417	21.7982	8.95182	5.72045	8.05996	17.8297	3.98405	13.7427	2.19311	6.52792	16.1953	28.8091	26.8669	15.6375	22.3005	3.73616	0.4308	17.8678	7.89462	12.3161	2.11388	2.76713	10.1587	8.66456	10.298	2.00081	8.93926	13.1654	13.4165	10.7234	11.1417	12.722
	7.55921	0.372586	0.135778	0.412811	2.10775	36.9132	32.3355	36.8536	48.9085	31.1728	43.1512	22.9345	34.7599	5.31236	10.8869	7.37987	46.1381	54.2786	30.5575	25.1496	3.89884	15.7774	10.6154	26.114	20.4037	11.2737	14.6823	12.3196	28.0048	37.7027	9.65852	9.02727	13.1989	23.5006	38.7986
	7.03545	0.366148	0.164912	0.375028	5.39687	42.5979	41.3602	44.7114	55.7395	40.3835	53.271	31.2145	42.5286	9.68496	4.8097	2.06185	52.842	65.1116	39.787	33.5788	9.88843	22.601	17.9828	32.6415	26.182	16.969	20.2363	19.5254	34.9524	44.9758	16.0185	14.8699	19.1069	29.6907	66.2184
	5.64901	0.325257	0.121389	0.380683	28.2043	1.46349	3.25537	1.90841	6.55049	5.01326	3.99975	10.648	3.25398	24.2066	34.8533	33.6133	4.56816	11.7184	5.14965	9.03801	25.4096	16.134	20.0163	6.73971	11.4067	18.0441	17.1472	18.051	7.24259	1.22582	21.0833	21.3725	19.1566	13.4646	4.93214
	6.86723	0.315671	0.105128	0.427268	11.5662	26.9357	20.5059	23.1464	36.0224	17.4925	28.7261	11.1669	21.4966	2.36222	18.8528	16.6567	33.4918	38.1884	17.4014	13.1699	6.32707	5.51269	0.592734	19.6371	14.0607	5.04989	5.78547	2.60767	17.5381	24.9045	0.84522	0.463453	2.13968	15.2637	13.6627
	7.76821	0.257828	0.19136	0.402194	108.318	196.019	183.649	183.851	214.309	172.989	200.286	159.817	180.598	127.695	91.0058	92.1051	208.461	221.076	173.869	164.499	116.339	146.365	130.87	187.658	172.915	151.347	147.21	141.295	175.088	188.713	129.679	131.595	134.835	159.74	191.242
	7.2187	0.26833	0.121276	0.427405	20.8282	75.2977	65.305	66.8206	85.8686	59.1546	74.942	51.6116	64.8501	34.8373	11.3144	12.9013	82.4106	87.1892	59.5515	54.3433	27.0981	44.451	34.8746	68.7668	60.5476	47.5947	45.7881	40.9521	61.6689	70.0604	34.8632	36.2531	38.4588	52.3656	51.9769
	7.77369	0.284031	0.197091	0.353833	80.7203	144.24	142.899	142.143	162.73	136.492	159.67	123.207	139.155	87.8668	63.5655	63.8781	157.842	178.149	136.825	127.229	84.3869	108.94	98.9073	136.64	123.843	107.229	106.007	105.42	131.201	144.024	95.4945	95.1643	98.9664	120.098	189.578
	6.73916	0.259906	0.135235	0.446588	32.921	96.6308	82.7575	84.8102	107.505	75.2436	92.739	67.4453	82.6793	51.2466	23.0667	25.0763	103.644	106.112	75.7828	70.4624	40.8444	60.3294	48.8234	89.3599	80.3678	65.4859	62.9	56.1877	80.0495	89.052	49.5138	51.6146	53.8015	69.188	60.6084
	6.90251	0.352743	0.19611	0.392124	39.046	91.6666	87.4132	91.9047	108.176	85.1545	102.339	73.6765	89.0959	47.4281	26.2018	29.8778	104.303	117.769	84.5384	76.8059	45.7915	63.0707	55.9344	78.8032	70.2426	57.4971	61.0143	58.8136	80.1471	92.97	54.0302	53.1309	58.341	71.9029	113.768
	7.63884	0.339592	0.131376	0.366013	3.4614	30.3084	29.5056	31.379	41.666	27.8162	39.806	19.82	29.5138	0.232022	12.7925	11.085	39.0304	50.3307	27.5065	21.9789	0.14582	11.9672	7.42529	22.8671	16.6475	8.10551	9.92899	9.48385	23.4212	31.8329	5.56815	4.77234	8.04386	19.8773	48.6716
	7.8995	0.328845	0.121542	0.422125	8.32194	54.2974	47.2756	50.8572	65.9562	44.167	57.8075	36.0816	48.7697	18.6841	0.82632	2.09754	62.8686	69.5615	43.9243	38.5336	14.7003	28.8761	21.8616	44.7026	37.9809	27.2015	28.7818	25.2847	43.2798	52.6916	21.3307	21.4979	25.0144	35.9736	44.0596
	6.0224	0.272552	0.122601	0.429356	0.810261	46.3794	37.9299	39.4115	55.3078	32.9224	46.0652	26.5697	37.745	12.5937	7.11962	5.64872	52.4183	56.3363	33.215	28.8502	6.20034	20.6036	12.6491	40.6088	33.8099	23.0132	21.7168	17.6195	34.9581	42.0921	12.6642	13.7902	15.7328	28.0959	26.7309
	5.13233	0.371356	0.152556	0.397164	27.3636	0.171495	2.13879	0.816653	9.17108	2.8855	5.99176	9.10444	0.721579	22.949	34.1014	31.769	7.13999	14.2209	3.33289	7.46666	23.4571	14.6863	18.2239	7.41491	11.7324	18.3183	15.8583	17.0742	5.86165	1.24371	19.2088	19.8282	16.7818	12.7253	8.13276
	6.74137	0.265517	0.185768	0.35176	52.7933	106.958	105.586	103.846	121.777	99.22	119.024	88.4906	101.457	59.1904	38.4391	37.9592	117.651	134.312	99.7555	91.8869	55.3218	76.6221	67.6309	102.271	91.1322	76.853	74.4881	73.9216	95.7422	105.778	64.8349	64.9228	67.4953	86.0468	140.675
	5.50987	0.362489	0.116026	0.424847	34.2336	6.78864	10.7797	7.73332	0.969119	11.9016	3.78964	17.2203	9.11378	28.3027	39.9201	37.5555	0.909377	3.61669	12.2538	15.7288	29.9274	21.7668	25.5976	13.9394	17.7887	24.1316	22.1286	24.1556	13.2792	6.91149	26.0046	26.2117	23.5477	17.8002	11.3584
	6.86555	0.345296	0.133458	0.356381	15.2398	13.2603	13.4069	14.9745	23.4652	12.2003	22.6769	4.99869	13.3203	12.8812	23.6331	22.1872	21.1681	31.964	11.8843	6.89058	12.6309	2.13808	5.80418	6.70635	1.24686	6.06818	4.26147	4.23937	7.67389	15.1535	7.65837	8.54274	5.57603	12.1328	34.2709
	7.02162	0.304905	0.175742	0.371207	36.4839	86.5442	83.8351	84.9978	101.084	79.6835	97.0096	69.3645	82.586	43.488	23.7924	25.2033	97.3433	111.334	79.6776	72.4161	40.7724	58.8887	51.2706	78.4859	69.2535	56.5801	56.9862	55.6586	75.8638	86.4532	49.0929	48.7669	52.3191	67.4219	109.638
	7.77195	0.25151	0.145765	0.406554	55.9009	122.735	112.596	112.597	136.011	104.179	124.693	94.5833	110.205	71.326	43.1595	43.8819	131.621	140.144	104.925	98.0893	62.0668	84.7812	72.7848	116.887	105.789	89.4077	85.8111	80.9682	106.573	116.51	72.1167	73.8014	76.0035	94.8327	107.335
	6.3187	0.361408	0.104347	0.437374	28.4248	2.64016	2.61866	0.959271	10.9494	3.98547	4.86319	9.6604	0.547602	21.0501	34.4246	31.6725	8.88521	12.9272	4.36218	8.03264	23.323	14.3757	18.8123	5.40416	9.54133	16.6148	14.4511	17.1061	4.91726	2.04079	19.0259	19.1056	16.2036	12.6526	7.23168
	7.61453	0.373473	0.196732	0.434138	57.5151	124.605	113.936	122.348	143.56	111.676	130.992	98.7603	118.94	72.7643	44.0623	50.4815	139.028	148.962	110.67	102.342	68.8011	88.0682	78.8602	106.004	97.05	81.7766	87.4128	81.9821	108.505	124.345	78.1506	77.6089	84.4384	98.4016	122.849
	6.91345	0.24774	0.110352	0.43628	16.4976	71.1797	59.9707	60.8749	80.4325	53.0489	68.4699	46.3492	59.0856	31.6698	7.72238	8.87737	77.0756	80.008	53.6487	48.9862	22.6538	39.9441	29.9007	66.0655	57.9482	44.9785	42.0072	36.6144	57.1287	64.5541	30.2848	32.1506	33.7211	47.65	40.2324
	5.79129	0.398885	0.113566	0.366204	46.3585	28.5336	28.3923	26.1998	21.272	28.2055	21.7914	33.2644	27.3936	45.0287	51.7802	50.0533	22.7367	15.5591	28.6719	32.062	44.021	37.9308	39.7792	34.3889	37.5367	41.9802	39.5585	39.5678	31.9777	26.409	40.9975	41.9077	39.3571	34.5764	15.0367
	7.41096	0.304592	0.187777	0.415009	71.8317	144.492	133.726	137.494	161.823	127.477	149.417	115.32	134.401	88.0608	57.3881	60.7321	156.952	167.546	127.474	119.199	80.7212	103.991	92.3096	132.102	120.934	103.611	104.113	98.8197	127.116	140.775	91.4059	92.1158	96.6904	115.105	140.375
	6.75061	0.270523	0.144323	0.360707	14.7915	56.5898	54.6978	53.8995	67.7664	49.9792	64.8316	41.9212	52.0703	20.4474	4.17168	4.15653	64.6452	76.3976	50.3305	44.4784	17.245	33.1974	26.2842	52.4501	44.201	33.3498	31.8353	30.9754	47.7202	55.461	24.3941	24.525	26.5979	40.3245	72.096
	6.59682	0.241402	0.196354	0.431159	104.887	200.072	181.171	181.962	216.085	168.683	195.885	157.029	178.886	130.812	89.337	90.8269	210.204	216.011	169.854	161.661	115.019	145.624	127.983	192.21	177.721	154.968	149.098	140.034	175.769	188.408	128.471	131.782	134.231	159.127	165.563
	6.1137	0.35314	0.124246	0.392723	25.5408	2.68479	0.370008	2.80002	11.5297	0.8348	8.36602	6.98218	1.29406	21.0158	32.412	30.4267	9.45473	16.6329	1.16751	5.30617	21.9031	12.6536	16.4809	4.23426	8.81286	15.6428	13.745	14.9423	3.50295	3.37457	17.4915	17.9711	15.1731	11.8188	8.16489
	5.11986	0.362307	0.145604	0.362948	33.8673	11.4341	11.5121	9.75035	3.18143	12.112	4.01825	17.9017	11.1001	31.8759	40.4133	38.9206	4.98271	3.36919	12.4623	16.4224	31.4588	23.474	26.2115	17.2936	21.418	27.0897	25.1703	25.2668	15.8683	9.69423	27.6211	28.416	25.8343	19.591	5.40921
	6.78896	0.395239	0.102026	0.364661	41.5185	22.132	21.9344	19.6497	14.2701	21.795	14.7868	27.2784	20.9397	40.1046	47.4315	45.6203	15.8651	8.01944	22.2835	25.9681	39.0451	32.3669	34.4037	28.3744	31.8315	36.6812	34.1362	34.1213	25.8688	19.8629	35.7408	36.714	33.985	28.7148	8.10046
	7.51026	0.295993	0.140942	0.405013	26.2325	78.3149	71.4419	73.4215	90.8718	66.6362	82.8165	57.7744	71.2124	37.1581	15.447	17.3687	87.3207	95.9887	66.7332	60.6172	32.0034	49.2427	40.7816	70.2442	61.8464	49.2369	49.0816	45.7213	66.0802	75.7433	39.8695	40.3639	43.4517	57.3456	73.2734
	5.62198	0.358941	0.127543	0.39378	31.0456	4.93767	7.07341	4.6543	3.36817	8.05652	0.434042	13.8191	6.06954	26.8789	37.4243	35.4717	1.44504	8.13905	8.40167	12.2663	27.5803	19.0921	22.5706	11.591	15.7873	22.0848	20.1433	21.2549	10.6544	4.16708	23.5122	24.0056	21.3195	15.6293	0.591019
	7.04466	0.262403	0.196066	0.404767	93.4878	175.313	163.507	164.167	192.511	153.851	179.146	141.503	161.099	111.768	77.4424	78.7834	187.069	198.566	154.588	145.855	101.305	129.046	114.704	166.863	153.296	133.267	129.856	124.191	155.723	168.654	113.669	115.392	118.611	141.491	170.746
	6.75018	0.279213	0.159042	0.435128	44.5386	110.674	97.9045	100.643	123.665	90.9524	109.736	81.753	98.1997	62.0483	33.2666	35.7916	119.503	124.588	91.2849	85.0279	52.8105	73.3165	61.8808	101.551	91.9618	76.4294	75.0445	68.8321	93.9673	104.513	62.0559	63.6544	66.677	82.837	85.2646
	7.2493	0.290791	0.141565	0.440114	33.8167	95.4335	83.251	86.5664	107.867	77.2741	94.5572	68.5344	84.2223	50.3256	23.399	26.2649	104	108.5	77.441	71.5711	42.034	60.7414	50.2974	85.8317	77.1624	62.8291	62.315	56.3598	79.8086	90.0576	50.538	51.8865	55.0614	69.5844	68.6432
	5.70225	0.345673	0.143839	0.397756	17.5895	14.3659	11.2823	13.8784	23.9176	9.67592	19.9137	3.03637	12.2386	12.0308	25.0638	22.9291	21.6122	28.995	9.36427	4.8929	13.4649	3.0792	7.5608	6.92014	1.8174	5.87697	4.05185	5.62391	7.22523	14.683	8.54164	8.92034	5.95858	11.8797	19.4799
	7.68275	0.249236	0.112303	0.433936	29.9903	90.5322	78.3827	79.3685	100.968	70.7703	87.9574	63.2235	77.3646	46.5556	20.1208	21.3935	97.229	100.851	71.4218	66.1645	36.7467	55.9795	44.9021	84.7945	75.7381	61.3498	58.1394	52.2939	75.0526	83.384	45.2434	47.2476	49.0434	64.5589	57.7411
	6.32713	0.300933	0.156657	0.390196	13.3412	57.7718	53.3624	54.8242	69.4405	49.4701	63.9278	41.2217	52.8264	21.3566	3.27244	4.78237	66.2882	75.7989	49.5062	43.7662	17.828	33.0915	26.0797	50.7035	43.118	32.1629	32.2913	30.1318	47.7422	56.5046	24.8177	24.928	27.8063	40.2815	63.6158
	7.38507	0.321811	0.192374	0.413114	66.8538	136.088	126.533	131.144	153.868	121.528	142.606	109.135	128	81.5967	52.5448	56.4341	149.145	160.549	121.262	112.903	75.786	97.7745	87.1372	122.473	111.903	95.4495	97.3112	92.5649	119.766	133.848	86.0146	86.2237	91.336	108.544	138.194
	7.2022	0.325784	0.156748	0.375687	15.8473	58.2506	55.9232	57.9401	71.2681	53.1844	67.7135	44.0179	55.7707	21.7248	4.99686	6.89112	68.0818	80.1674	52.9589	46.6128	20.0981	35.0192	28.9255	49.8779	42.3192	31.7166	33.1867	32.0056	49.2265	58.9242	27.0604	26.5013	30.0805	42.2859	76.1218
	7.64732	0.24268	0.167414	0.387469	76.3939	148.133	139.695	138.119	163.15	130.084	153.355	119.149	135.511	90.8618	61.4081	61.1546	158.254	170.612	131.066	123.098	81.5769	107.372	94.4113	143.425	130.49	112.423	107.641	103.68	131.439	142.112	92.924	94.5484	96.6551	118.577	147.885
	6.0076	0.37494	0.153648	0.369374	20.0401	7.41274	7.02998	9.68508	17.6408	6.59647	16.3117	0.544596	7.99842	17.3791	27.9273	25.767	15.4521	25.3731	6.07916	1.24741	16.734	7.25577	10.4879	0.378379	5.23758	12.0837	9.30353	9.57948	1.92242	9.69985	12.1288	13.1675	9.80131	11.3885	27.4725
	5.00626	0.350895	0.115863	0.362671	45.6047	26.9857	27.1523	25.9315	20.3819	27.8633	21.1581	32.507	27.011	43.8381	50.9452	49.8717	21.8632	15.1567	28.0942	31.2909	43.726	37.0344	39.4141	31.4623	34.9163	39.6387	38.3371	38.4569	30.7012	25.798	40.5403	41.1048	39.1242	33.6521	15.9026
	7.9501	0.244053	0.167029	0.358995	71.6273	135.139	131.715	128.816	150.502	123.109	145.651	111.888	126.299	80.8663	56.0339	54.8586	145.841	162.409	124.04	115.706	74.4749	99.2093	87.9981	131.734	118.892	102.245	97.8029	96.3001	121.455	131.737	85.3651	86.182	88.2514	109.867	157.993
	5.59458	0.31036	0.110368	0.388823	29.8427	2.66828	5.17356	4.05902	4.77177	7.33631	1.5606	12.5794	5.32729	25.1334	36.145	35.0688	2.82253	8.98612	7.37422	11.0042	27.0081	17.6996	21.8724	7.3987	12.0316	18.7261	18.334	19.5715	8.74143	3.13281	22.7154	22.7598	20.8265	14.5059	1.3072
	7.66271	0.292342	0.148834	0.420304	42.1326	103.774	93.7553	96.4716	117.452	87.8674	106.161	78.229	93.9929	56.7411	30.4725	32.9686	113.406	120.96	88.0241	81.4404	49.567	69.217	58.9699	94.3281	84.9567	70.2962	69.8658	64.9704	88.7606	99.5865	58.5094	59.4734	62.859	78.4555	88.8951
	7.25497	0.396054	0.183618	0.365722	10.6153	47.4005	47.6827	52.0737	62.2866	47.9635	61.214	37.5868	49.6281	13.3791	0.552186	2.92088	59.2673	74.0269	47.0311	40.0659	15.3621	27.9816	24.1171	35.5081	28.9844	19.8008	24.6573	24.6387	40.2865	51.6787	21.6108	19.7727	24.9585	34.9328	84.7916
	5.88395	0.336257	0.194149	0.446274	37.8068	100.357	88.2595	94.2619	115.08	84.2245	101.552	74.1086	91.5256	54.1126	26.7717	31.4731	111.079	116.675	83.8204	77.2457	47.6648	65.6821	56.0412	86.4503	78.2249	64.0032	66.543	60.5217	84.6595	97.1035	56.1414	56.7046	61.4866	74.8131	84.1683
	5.50814	0.350939	0.108944	0.410097	37.0812	11.7946	14.8412	12.4919	4.49053	16.0518	8.24888	21.1005	13.7674	32.1532	42.6551	40.776	6.26745	1.26453	16.3207	19.6789	33.5153	25.6102	29.1745	17.917	21.7312	27.7091	26.149	27.696	17.6082	11.7777	29.7518	29.9771	27.6215	21.5594	13.412
	5.58439	0.388336	0.191175	0.444505	8.34821	55.455	47.3163	54.0705	68.8737	46.1921	59.3688	37.1156	51.6324	19.5745	0.798944	4.27226	65.7319	71.9435	45.3483	39.5862	16.9075	29.8855	23.5879	41.3641	35.4353	24.8961	29.551	25.3944	43.9885	55.4231	23.2886	22.8373	27.952	37.1083	50.5598
	6.19054	0.377852	0.10737	0.41164	35.5289	10.0325	12.9059	9.82983	2.01815	13.5405	5.67952	19.0407	11.2252	30.7978	41.3519	38.9744	3.84107	1.68906	13.9774	17.582	31.5553	23.8061	27.1116	17.307	21.04	27.0052	24.6075	26.0996	15.816	9.33538	27.7805	28.2585	25.4326	19.7645	9.99104
	5.2292	0.30089	0.164523	0.395386	0.0652679	39.9569	35.556	37.0052	50.1909	32.0489	44.8218	24.8243	35.2375	7.65354	8.71815	7.27727	47.3966	55.3089	32.0811	27.0734	4.26705	17.7748	11.4399	33.5628	26.8971	17.1306	17.2423	15.0857	30.8307	38.5888	10.4526	10.6274	13.1753	25.2514	43.5724
	6.45176	0.266292	0.130721	0.414402	13.0192	62.1002	54.1997	55.0786	72.129	48.5661	63.3262	41.3909	53.2574	24.6859	3.83626	4.95455	68.9266	74.7356	48.9575	43.9385	18.1603	34.3447	25.7542	56.5748	48.7668	36.9085	35.1204	31.3108	50.1272	57.8504	25.3924	26.4998	28.4935	41.6692	47.4092
	5.51649	0.24324	0.180241	0.353038	29.3545	76.2899	74.4218	71.9739	87.9401	68.003	84.9881	59.4819	70.0871	35.6005	17.4536	16.3889	84.4435	97.5963	68.7138	62.3554	31.1358	49.7493	41.4878	73.9898	64.2564	51.8386	48.4542	47.6746	66.353	74.0457	39.3267	39.8448	41.3755	57.7457	99.0888
	5.71801	0.327835	0.106821	0.375881	35.5511	11.9857	13.2669	12.0933	4.70484	14.7455	6.67258	19.8692	13.3068	32.3002	41.595	40.5063	6.47777	0.271804	14.8831	18.4254	33.1602	24.8851	28.2504	16.7221	20.9131	26.8005	25.9216	26.5742	16.9958	11.5626	29.2928	29.6216	27.5997	20.8605	5.63388
	6.72939	0.332829	0.176308	0.411536	30.8077	84.3639	77.3689	81.4454	98.783	73.9844	90.3937	63.9676	78.9105	41.811	19.4381	22.7991	95.0847	104.631	73.6438	66.922	37.9386	54.8697	46.8976	72.9237	64.7698	52.0607	54.2	50.6985	71.8678	83.3145	45.8825	45.7987	50.1418	63.3006	86.5749
	7.65037	0.341404	0.19405	0.435366	72.2288	147.628	134.611	141.833	166.562	130.136	151.692	117.113	138.385	90.4734	57.9844	63.6687	161.603	170.674	129.55	121.025	83.7934	106.018	94.6924	130.366	120.047	102.72	106.292	99.7839	129.165	144.88	94.2926	94.5744	100.725	117.328	136.976
	6.22409	0.299679	0.112727	0.353896	23.6875	2.7812	2.43645	2.54443	10.9481	0.149314	9.84585	5.6873	1.22551	20.9417	31.0205	30.5997	8.88396	17.7903	0.182135	3.98796	21.9559	11.8251	15.8112	1.11589	6.39474	13.2905	13.2506	13.4087	2.5801	3.1699	17.3209	17.6341	15.7581	11.2492	15.8276
	5.38698	0.240816	0.147821	0.413291	14.9747	65.6762	57.1623	56.9529	74.9578	50.4149	65.6496	43.658	55.2437	27.4366	5.83125	6.22303	71.7028	76.91	51.0765	46.2465	19.6917	36.7435	27.4156	61.9044	53.6332	41.2628	37.9777	33.9188	53.1688	60.1683	27.1836	28.7299	30.0739	44.2065	49.6065
	6.49239	0.27778	0.155971	0.441034	38.3652	102.835	89.7244	92.5299	115.085	82.8869	100.897	74.2098	90.1947	56.0187	27.7582	30.3009	111.083	115.102	83.2235	77.3488	46.6387	66.3617	55.1381	93.9681	84.8219	69.7706	68.3396	61.9612	86.357	96.4288	55.5221	57.2105	60.0669	75.5224	74.3224
	6.24541	0.303374	0.142778	0.390127	0.725539	40.1255	36.2622	37.6482	50.5726	32.891	45.7205	25.5128	35.8608	7.78318	8.24261	6.84207	47.7712	56.2994	32.9007	27.7743	4.74761	18.262	12.085	33.7026	26.9865	17.2779	17.5087	15.6127	31.2476	39.1047	10.9475	11.0079	13.6226	25.6912	44.1265
	5.00899	0.322563	0.178931	0.424424	5.20603	50.3858	43.1876	46.5003	61.4673	39.9008	53.204	32.2025	44.5039	15.6753	3.57915	0.851138	58.4632	64.5439	39.7259	34.5845	11.4114	25.3296	18.3066	41.3737	34.7941	24.2089	25.4304	21.8592	39.466	48.4265	17.8896	18.1885	21.4519	32.4868	44.8276
	5.91281	0.29943	0.136296	0.407858	4.26754	35.4798	30.0637	31.7694	45.0703	26.4991	38.7492	19.7453	30.0756	4.20981	12.4166	10.8208	42.3713	48.7815	26.5427	21.9029	0.287329	13.3108	6.88854	29.0813	22.764	13.1864	13.227	10.5728	26.0998	33.5353	6.24473	6.61128	9.0338	21.3658	30.3862
	7.32745	0.31772	0.133461	0.418448	12.25	59.751	52.6327	55.7552	71.4894	49.0221	63.2472	40.8392	53.6578	22.879	2.78104	5.41241	68.2989	75.2719	48.8855	43.3769	18.469	33.3912	25.969	50.669	43.5497	32.3212	33.359	29.8342	48.3891	57.7585	25.3888	25.6886	29.0302	40.6679	50.7668
	6.88792	0.30807	0.141378	0.350083	0.2679	33.6049	33.6658	33.9913	44.5731	31.0206	43.623	23.192	32.2303	2.76763	9.99104	9.31703	41.8834	54.0995	30.9877	25.4117	1.94852	14.9996	10.069	28.1443	21.3106	12.4472	12.8844	12.9166	26.8876	34.6196	7.95675	7.37134	10.0069	22.4893	57.0907
	5.84047	0.243104	0.150664	0.374284	16.4125	61.7757	57.7185	56.2383	71.9185	51.6016	66.9301	44.2069	54.5249	24.4364	6.2058	5.73941	68.72	78.3058	52.2444	46.8052	19.1375	36.0515	27.9344	59.0575	50.4364	38.8058	35.7043	33.8325	51.5678	58.5722	26.5799	27.4139	28.8049	43.3684	66.6029
	7.38031	0.361352	0.124086	0.389738	13.045	19.371	17.0559	20.0718	29.9485	15.9364	26.6216	8.59077	18.2799	8.18095	21.1759	18.7375	27.5309	36.3583	15.482	10.5474	8.8071	1.83505	2.41073	10.9779	5.685	2.17473	0.36143	0.857171	12.3678	20.5893	3.6963	4.40031	0.972035	13.1748	27.935
	6.6693	0.369684	0.109365	0.388649	31.1075	5.69498	7.3462	4.77155	2.86914	8.0194	0.400152	13.9588	6.2192	27.4615	37.608	35.551	0.955296	8.18271	8.43258	12.4085	27.6957	19.3851	22.6054	12.636	16.7782	22.9355	20.6686	21.5534	11.133	4.45984	23.6761	24.3303	21.482	15.8733	1.06805
	7.04454	0.399178	0.184912	0.410294	17.7482	63.3326	58.736	65.2266	78.7665	58.4951	72.6515	47.9411	62.5522	25.6339	6.89094	11.8225	75.4406	86.4136	57.4624	50.6068	25.3265	38.9538	33.5033	48.7304	42.141	31.5254	37.0315	34.5855	53.1758	65.726	32.0938	30.8186	36.5706	46.5484	77.784
	6.4399	0.374801	0.141845	0.394218	16.8651	14.2528	11.8998	15.3089	24.6677	11.1789	21.3129	3.97878	13.5363	12.1178	24.648	21.9609	22.3483	30.7627	10.6404	5.8523	12.4644	2.4975	6.41812	5.49323	0.564138	6.90309	3.96454	5.21724	7.50911	15.7094	7.62228	8.40921	4.8613	12.0333	23.895
	7.39723	0.269817	0.137835	0.43303	40.0181	104.12	91.7754	93.8534	116.321	84.6141	102.906	75.9214	91.5539	57.0075	29.1393	31.1966	112.296	117.133	85.0555	79.0912	47.6866	67.8032	56.5261	96.1832	86.7331	71.5933	69.5957	63.6127	87.9182	97.7354	56.6975	58.3997	61.0131	77.0173	76.2353
	6.36609	0.327418	0.11655	0.44257	11.6462	28.2749	20.6904	24.1436	37.5055	17.8681	29.033	11.4975	22.4317	1.33217	18.7285	15.9818	34.9473	38.6302	17.6813	13.5065	5.60611	6.08868	0.169102	19.9276	14.5527	5.41009	6.65758	2.89482	18.2846	26.0158	0.142255	0.288048	3.16033	15.624	11.4651
[truncated: 4,426 more rows]

## Sheet: straube MC (Le)
	a	b	c			StrauLS no1	StrauLS no2	StrauLS no3	StrauLS no4	StrauLS no5	StrauLS no6	StrauLS no7	StrauLS no8	StrauLS no9	StrauLS no10	StrauLS no11	StrauLS no12	StrauLS no13	StrauLS no14	StrauLS no15	StrauLS no16	StrauLS no17	StrauLS no18	StrauLS no19	StrauLS no20	StrauLS no21	StrauLS no22	StrauLS no23	StrauLS no24	StrauLS no25	StrauLS no26	StrauLS no27	StrauLS no28	StrauLS no29
[truncated: 6,836 more rows]

[truncated: 2 more sheets: verification, repeatability]
